# Supplementary material for: Perceived teacher autonomy support for adolescents’ reading achievement: The mediation roles of control-value appraisals and emotions
Source: Front Psychol. 2022 Aug 29;13:959461. doi: 10.3389/fpsyg.2022.959461 (PMC9466293; doi:10.3389/fpsyg.2022.959461)
Supplement: Supplementary file 2 [file Data_Sheet_1.xlsx]

## Sheet: data sheet 1
CNTRYID	CNTSCHID	CNTSTUID	ESCS	GENDER	AUTOSUP	EUDMO	SCREADCOMP	JOYREAD	W_FSTUWT	PV1READ
975	97500252	97500001	1.1601	2	1.3517	0.2621	99	1.2316	185.034	552.654
975	97500247	97500387		2	99	99	99	99	62.7394	394.669
975	97500030	97500469	-1.4009	1	0.5102	-0.9827	99	-0.2704	24.6709	558.164
975	97500019	97500471	-3.2553	2	-1.7115	0.2621	99	0.8418	135.658	403.326
975	97500206	97500554		1	99	99	99	99	13.5615	502.137
975	97500206	97500709		1	99	99	99	99	13.5615	438.894
975	97500276	97500719	-0.8505	2	0.1494	0.2621	99	0.0495	57.5819	363.254
975	97500182	97500744	0.4606	1	-0.0716	-0.6723	99	0.8628	144.989	743.365
975	97500206	97500885		1	99	99	99	99	13.5615	619.949
975	97500340	97500996		2	99	99	99	99	3.11385	560.414
975	97500206	97501025		2	99	99	99	99	13.5615	524.632
975	97500362	97501053		1	99	99	99	99	587.224	575.245
975	97500037	97501502	-2.2475	1	0.2751	0.2621	99	1.0123	22.6538	485.114
975	97500206	97501563		1	99	99	99	99	13.5615	436.246
975	97500280	97501575		2	99	99	99	99	25.2429	301.945
975	97500236	97501643	0.5126	2	0.5102	-1.0946	99	0.0995	28.6991	593.946
975	97500206	97501677		1	99	99	99	99	13.5615	511.992
975	97500206	97501831		1	99	99	99	99	13.5615	449.926
975	97500064	97501843		1	99	99	99	99	71.455	575.725
975	97500206	97501870		1	99	99	99	99	13.5615	504.918
975	97500338	97501935	0.0248	2	0.2464	-0.267	99	0.0822	155.089	538.197
975	97500250	97501941	0.6395	2	-0.62	1.7411	99	-1.6062	27.7875	457.172
975	97500261	97501957	0.6861	2	0.5102	1.1963	99	1.9404	27.2183	472.421
975	97500057	97502140	-1.2669	2	0.5102	1.243	99	1.3555	170.828	431.269
975	97500064	97502178	-1.1872	1	0.5102	0.9269	99	0.5542	71.455	636.918
975	97500175	97502301	-0.2038	2	-0.103	0.2621	99	0.8628	29.0415	541.479
975	97500222	97502362	0.3562	1	-0.0999	0.9269	99	1.2316	28.9275	592.933
975	97500206	97502445		1	99	99	99	99	13.5615	419.964
975	97500083	97502458	-0.9897	1	2.0871	0.2621	99	0.4493	64.8433	445.733
975	97500193	97502490	-0.4752	2	-0.62	0.2621	99	0.3568	28.1357	473.263
975	97500070	97502501	-1.881	2	2.0871	0.2621	99	1.7916	167.977	532.258
975	97500176	97502526	-2.1128	1	-0.0716	-0.3121	99	1.0781	180.359	570.228
975	97500206	97502529		2	99	99	99	99	13.5615	424.125
975	97500098	97502652	1.0893	1	0.5102	1.7411	99	1.7916	24.8182	585.408
975	97500206	97502683		1	99	99	99	99	13.5615	423.284
975	97500354	97502817	-1.3656	2	2.0871	1.7411	99	0.8306	25.4673	518.16
975	97500251	97503063	0.0634	2	-0.3644	-0.3121	99	-0.0176	27.9115	485.943
975	97500259	97503207	1.0091	2	0.5102	0.2621	99	1.2316	27.5091	397.005
975	97500206	97503313		2	99	99	99	99	13.5615	402.787
975	97500151	97503381	0.7252	2	0.5102	1.7411	99	-1.793	22.5912	515.937
975	97500040	97503482	0.4506	1	2.0871	-0.3564	99	0.1372	5.67265	492.178
975	97500206	97503607		2	99	99	99	99	13.5615	371.476
975	97500179	97503610	1.567	1	2.0871	1.7411	99	2.6131	95.5734	442.405
975	97500257	97503670	-1.1176	1	2.0871	0.9269	99	1.0781	27.0778	563.171
975	97500282	97503712	-0.979	1	-0.103	-0.9827	99	0.7796	70.3223	516.122
975	97500047	97503771		2	99	99	99	99	177.552	507.077
975	97500016	97503779	-0.5157	1	2.0871	0.2621	99	2.6131	186.329	580.147
975	97500206	97503785		1	99	99	99	99	13.5615	507.255
975	97500280	97503915		2	99	99	99	99	25.2429	367.076
975	97500362	97504140		2	99	99	99	99	587.224	452.807
975	97500087	97504209	-0.6344	2	-0.62	99	99	0.0127	3.34247	217.072
975	97500322	97504462	-1.0543	2	99	-1.2631	99	99	55.7841	303.085
975	97500167	97504512	-1.6624	2	-0.8885	-2.1464	99	0.3393	20.5735	387.164
975	97500343	97504519	-1.6535	2	0.5102	0.8126	99	99	173.932	521.709
975	97500063	97504744	1.0079	2	0.8945	1.1963	99	0.3703	33.1429	646.279
975	97500256	97504818	-0.7481	1	-0.3644	0.2621	99	1.7513	95.2939	632.717
975	97500199	97504839	-1.8185	2	-0.2288	-0.9827	99	0.0206	104.608	499.538
975	97500160	97504853	-1.8325	2	-0.8848	-0.569	99	0.1372	440.328	325.195
975	97500047	97505144		1	99	99	99	99	177.311	442.567
975	97500310	97505201	0.6456	1	-0.2336	-0.3121	99	0.5572	117.234	633.908
975	97500237	97505536		1	99	99	99	99	11.991	512.555
975	97500220	97505558	-0.8721	2	-0.62	-0.3121	99	0.205	174.332	491.521
975	97500141	97505618	-1.8649	2	0.0205	0.2621	99	0.7178	25.6892	401.473
975	97500085	97505653		1	99	99	99	99	25.9243	545.643
975	97500141	97505678		2	99	99	99	99	25.6892	491.749
975	97500085	97505681		1	99	99	99	99	25.9243	582.89
975	97500206	97505801		2	99	99	99	99	13.5615	484.741
975	97500327	97505903	1.1599	2	2.0871	0.147	99	1.5482	26.5811	593.057
975	97500085	97505914		1	99	99	99	99	25.9243	585.461
975	97500071	97505992	0.8851	2	1.0741	0.9269	99	2.0787	28.4114	541.205
975	97500126	97506009	-0.6565	2	2.0871	0.2621	99	0.6977	186.271	546.218
975	97500206	97506233		1	99	99	99	99	13.5615	545.265
975	97500229	97506241	-2.6251	2	0.7904	-0.3121	99	-0.3464	179.881	450.519
975	97500206	97506642		1	99	99	99	99	13.5615	513.592
975	97500333	97506682	0.3051	2	2.0871	1.7411	99	1.5806	161.59	515.521
975	97500026	97506687	-1.7917	1	0.5102	0.9269	99	1.5482	71.0089	652.315
975	97500315	97506897	-0.4262	2	-0.2336	-0.3121	99	1.3052	13.125	619.083
975	97500085	97506908		2	99	99	99	99	25.9243	620.936
975	97500087	97506988	-0.5311	1	2.0871	1.7411	99	0.4862	3.54149	434.834
975	97500336	97507030	0.9332	2	0.5102	99	99	99	23.5221	519.909
975	97500007	97507052	0.6141	2	0.5102	-0.8095	99	1.4466	27.1076	617.155
975	97500280	97507064		1	99	99	99	99	25.2429	354.56
975	97500168	97507123	-1.3493	1	0.1808	0.2621	99	0.8628	28.7171	395.594
975	97500335	97507219	-1.5598	1	2.0871	1.7411	99	2.0787	25.2315	531.41
975	97500047	97507281		1	99	99	99	99	177.311	448.222
975	97500206	97507302		1	99	99	99	99	13.5615	466.408
975	97500206	97507322		1	99	99	99	99	13.5615	540.204
975	97500280	97507359		1	99	99	99	99	25.2429	462.638
975	97500206	97507448		2	99	99	99	99	13.5615	477.479
975	97500010	97507454	-1.3584	1	1.1506	0.2621	99	0.8628	22.0586	535.661
975	97500252	97507545		2	99	99	99	99	185.034	590.267
975	97500206	97507738		2	99	99	99	99	13.5615	470.785
975	97500047	97507772		1	99	99	99	99	170.219	424.259
975	97500206	97507940		1	99	99	99	99	13.5615	433.967
975	97500047	97507952		1	99	99	99	99	177.311	471.458
975	97500206	97507955		2	99	99	99	99	13.5615	475.835
975	97500106	97508157	0.5456	2	2.0871	0.2621	99	1.5482	289.894	578.893
975	97500336	97508186	-0.0054	1	-2.3003	-0.1652	99	0.0206	23.5221	340.537
975	97500223	97508254	-0.3978	1	1.1847	-0.3121	99	-0.1042	29.5249	445.213
975	97500277	97508336	-0.243	2	99	99	99	-0.1111	159.958	372.698
975	97500112	97508416	0.5253	2	2.0871	0.2621	99	1.1254	24.268	474.792
975	97500090	97508589		2	99	99	99	99	113.962	466.407
975	97500085	97508611		2	99	99	99	99	25.9243	511.861
975	97500135	97508629	1.3886	2	1.1469	-1.4829	99	1.7513	27.4726	593.147
975	97500085	97508761		2	99	99	99	99	25.9243	606.904
975	97500206	97508795		2	99	99	99	99	13.5615	463.645
975	97500362	97508845	1.314	2	99	99	99	99	587.224	677.374
975	97500206	97508880		2	99	99	99	99	13.5615	484.473
975	97500306	97508884	-0.4129	1	-1.7115	0.2621	99	0.638	26.3172	477.843
975	97500308	97508900	0.868	1	0.5102	1.7411	99	99	152.917	553.308
975	97500128	97508965	-1.8151	1	0.5102	-0.9827	99	0.9011	179.072	605.558
975	97500100	97509233	-0.9982	2	0.5102	0.2621	99	0.638	30.1756	535.824
975	97500086	97509267	-1.9761	1	-0.62	0.2621	99	0.8628	80.0727	340.845
975	97500328	97509378	-3.5092	1	-0.62	99	99	99	29.8078	337.069
975	97500179	97509486	-0.1989	2	0.5102	1.7411	99	1.2316	95.5734	477.826
975	97500350	97509643	1.1986	1	0.1214	-0.569	99	2.0787	28.1025	646.446
975	97500340	97509689	-0.2888	1	0.7551	0.7522	99	0.638	3.05714	668.575
975	97500206	97509780		2	99	99	99	99	13.5615	556.237
975	97500354	97509787	0.2164	1	1.0383	0.8126	99	1.4205	25.4673	681.455
975	97500206	97509819		1	99	99	99	99	13.5615	408.97
975	97500362	97509928		2	99	99	99	99	587.224	493.354
975	97500160	97510069	0.6473	2	-0.3644	-0.569	99	0.3703	440.328	627.917
975	97500208	97510117	0.9913	1	2.0871	0.8126	99	2.6131	25.4668	578.06
975	97500015	97510142	-0.374	2	2.0871	0.2621	99	1.6649	27.7585	602.28
975	97500070	97510208		1	99	99	99	99	162.102	591.816
975	97500007	97510361	0.5183	2	0.898	0.7522	99	2.0787	27.1076	580.38
975	97500252	97510399		2	99	99	99	99	185.034	486.304
975	97500237	97510551	-0.527	1	2.0871	0.2621	99	0.638	11.991	360.42
975	97500252	97510610		2	99	99	99	99	185.034	534.8
975	97500206	97510617		1	99	99	99	99	13.5615	562.627
975	97500110	97510763	0.4586	2	2.0871	0.2621	99	1.2316	8.57143	498.947
975	97500280	97510785		2	99	99	99	99	25.2429	530.867
975	97500014	97510965		1	99	99	99	99	27.7601	606.418
975	97500085	97510966		2	99	99	99	99	25.9243	529.456
975	97500180	97511200	0.3751	2	0.5102	0.2621	99	1.0123	27.1356	451.988
975	97500276	97511337	-1.7934	2	-2.3003	-0.6723	99	0.0841	57.5819	459.547
975	97500276	97511393	0.1558	2	-0.62	0.8126	99	1.0781	57.5819	484.106
975	97500179	97511394	-1.2738	2	0.5775	-0.2139	99	2.6131	95.5734	574.71
975	97500252	97511543		2	99	99	99	99	185.034	512.79
975	97500303	97511610	1.0333	1	0.378	-0.3121	99	1.5482	24.8567	558.156
975	97500235	97511703	1.3924	1	2.0871	-1.4829	99	1.5482	25.2745	686.009
975	97500261	97511793	-1.0859	2	0.7869	-0.9827	99	2.6131	27.2183	394.815
975	97500362	97511812		2	99	99	99	99	587.224	487.44
975	97500251	97511861	0.3805	2	0.5102	-0.9827	99	-0.2584	27.9115	515.2
975	97500063	97511939	0.5183	2	-0.7695	0.8126	99	1.5482	33.1429	682.928
975	97500206	97512029		1	99	99	99	99	13.5615	470.331
975	97500206	97512053		2	99	99	99	99	13.5615	503.452
975	97500224	97512082	-0.3006	2	0.1471	-0.8095	99	0.2009	27.7925	208.223
975	97500206	97512107		1	99	99	99	99	13.5615	447.284
975	97500357	97512228		2	99	99	99	99	23.546	541.621
975	97500149	97512290	0.1565	1	-0.0686	99	99	99	25.8641	588.02
975	97500260	97500003	1.0283	1	2.0871	1.7411	1.8839	2.6131	27.9622	442.021
975	97500081	97500005	0.2237	1	0.8218	-0.6723	1.8839	1.3752	1.53569	530.477
975	97500048	97500021	-0.1183	1	-0.62	0.2621	1.8839	2.0787	171.224	594.835
975	97500122	97500024	-0.412	1	2.0871	1.7411	1.8839	2.6131	171.142	625.334
975	97500354	97500035	-0.7894	2	0.5102	1.7411	1.8839	2.6131	25.4673	401.848
975	97500092	97500037	0.1842	1	1.1506	0.8126	1.8839	2.6131	26.5937	723.675
975	97500166	97500041	0.9146	1	2.0871	1.1963	1.8839	2.0787	27.3978	607.086
975	97500161	97500047	0.9324	2	2.0871	-0.9827	1.8839	2.6131	29.141	627.257
975	97500355	97500048	-1.6338	2	2.0871	1.7411	1.8839	2.6131	167.764	554.914
975	97500354	97500085	0.213	2	2.0871	1.7411	1.8839	1.0781	25.4673	517.712
975	97500340	97500106	0.2061	2	2.0871	0.8126	1.8839	2.0787	3.11385	697.644
975	97500162	97500128	1.0267	1	2.0871	1.7411	1.8839	1.7916	26.3423	466.81
975	97500224	97500166	-0.7552	1	2.0871	1.7411	1.8839	1.01	27.7925	494.135
975	97500198	97500169	0.9116	1	-0.0073	0.2621	1.8839	0.5046	28.943	687.145
975	97500208	97500179	0.7359	1	0.378	1.243	1.8839	2.6131	25.4668	672.192
975	97500177	97500198	0.4182	1	2.0871	0.7522	1.8839	2.6131	27.2915	665.985
975	97500048	97500200	-1.3605	2	0.5102	1.7411	1.8839	0.5801	171.224	547.266
975	97500069	97500213	-1.655	1	2.0871	1.7411	1.8839	2.0787	25.0505	576.432
975	97500231	97500218	0.7443	1	0.5102	0.9269	1.8839	1.9404	28.3882	615.801
975	97500038	97500222	0.978	2	2.0871	1.7411	1.8839	1.7513	372.369	670.617
975	97500242	97500245	0.6111	2	2.0871	-0.3121	1.8839	2.6131	26.5251	628.261
975	97500283	97500262	1.0464	2	-0.6237	0.6367	1.8839	2.6131	24.7435	662.933
975	97500228	97500281	1.0515	2	2.0871	1.348	1.8839	1.5482	27.7744	598.567
975	97500175	97500343	1.2459	2	-0.8073	0.7845	1.8839	2.0787	29.0415	695.867
975	97500232	97500344	0.9379	1	0.2807	1.7411	1.8839	2.6131	25.6003	629.395
975	97500023	97500366	-1.3788	2	-2.3003	1.7411	1.8839	2.6131	210.731	567.165
975	97500261	97500368	-2.1585	2	2.0871	-2.1464	1.8839	0.8606	27.2183	475.511
975	97500298	97500371	-0.7086	2	2.0871	1.7411	1.8839	0.9011	168.866	486.002
975	97500207	97500374	0.1016	1	2.0871	0.2621	1.8839	2.6131	144.165	651.988
975	97500219	97500375	0.7349	1	2.0871	1.7411	1.8839	-2.7114	24.3872	472.985
975	97500112	97500384	0.3536	1	-0.62	0.2621	1.8839	2.6131	21.975	551.625
975	97500068	97500417	-0.2941	2	2.0871	1.7411	1.8839	1.1914	23.6536	638.817
975	97500200	97500421	-0.9501	2	2.0871	1.7411	1.8839	2.6131	154.807	473.956
975	97500155	97500434	0.5354	1	0.7551	1.7411	1.8839	1.0781	23.8486	769.395
975	97500151	97500436	1.3689	2	-2.3003	0.8126	1.8839	0.9271	22.5912	683.079
975	97500007	97500444	0.4094	1	2.0871	0.2621	1.8839	2.0787	25.7523	501.951
975	97500254	97500445	0.5278	2	2.0871	1.7411	1.8839	0.8628	30.439	585.76
975	97500260	97500481	-0.8686	1	0.7904	1.7411	1.8839	1.7513	27.9622	608.029
975	97500305	97500500	-0.0249	2	2.0871	1.7411	1.8839	1.2422	169.225	563.693
975	97500314	97500511	-0.9376	2	0.5102	1.7411	1.8839	2.6131	174.889	435.188
975	97500034	97500518	1.2186	1	0.7551	0.7522	1.8839	2.0787	24.7044	724.319
975	97500308	97500528	0.7241	2	2.0871	1.1963	1.8839	2.0787	152.917	660.543
975	97500176	97500531	0.8648	2	2.0871	0.8126	1.8839	2.0787	180.359	579.133
975	97500224	97500534	-1.2129	2	1.3517	0.7522	1.8839	1.7916	27.7925	542.075
975	97500001	97500558	0.1784	2	0.5102	0.2621	1.8839	2.0787	25.6246	446.539
975	97500011	97500559	-0.8354	1	2.0871	0.2621	1.8839	1.7513	76.8635	589.321
975	97500204	97500566	-0.9246	2	2.0871	1.7411	1.8839	1.5806	56.4024	426.702
975	97500015	97500576	-1.0987	1	2.0871	1.7411	1.8839	2.6131	27.7585	632.936
975	97500120	97500581	-0.2943	1	2.0871	0.2621	1.8839	1.5806	29.2845	389.06
975	97500083	97500583	0.3228	2	2.0871	1.7411	1.8839	2.0787	67.7907	553.86
975	97500134	97500589	-1.1606	2	-0.62	-0.6723	1.8839	2.6131	30.0216	604.121
975	97500001	97500596	-1.0487	1	2.0871	0.2621	1.8839	2.0787	25.6246	577.815
975	97500042	97500606	-1.4359	2	0.7904	0.9269	1.8839	1.7513	90.4541	598.551
975	97500305	97500618	0.5436	1	0.5102	1.7411	1.8839	2.0787	169.225	608.256
975	97500098	97500626	-0.5735	2	2.0871	0.5454	1.8839	0.9271	24.8182	575.033
975	97500109	97500634	0.763	2	0.5102	1.7411	1.8839	-0.2704	25.2889	476.333
975	97500252	97500640	-1.0601	2	2.0871	1.7411	1.8839	1.5806	185.034	526.623
975	97500156	97500648	0.0718	2	0.8945	-0.2139	1.8839	2.6131	77.7277	613.018
975	97500304	97500655	1.2455	1	1.1506	1.7411	1.8839	2.6131	26.5062	648.633
975	97500164	97500661	0.1904	1	-0.4747	-0.9827	1.8839	2.6131	41.2668	683.152
975	97500300	97500664	-0.8119	1	2.0871	1.7411	1.8839	1.7916	260.504	647.941
975	97500214	97500684	0.1431	2	-0.0999	1.1963	1.8839	1.0387	6.17143	570.815
975	97500155	97500687	2.0753	2	0.9325	-0.9827	1.8839	1.5998	23.8486	694.516
975	97500012	97500689	-0.7358	2	2.0871	1.7411	1.8839	2.6131	155.704	552.768
975	97500069	97500708	0.6457	1	1.3517	1.7411	1.8839	2.6131	25.0505	588.998
975	97500118	97500726	-1.4237	2	0.5102	0.2621	1.8839	1.3555	57.4343	430.294
975	97500356	97500734	-1.6246	2	-0.3268	1.7411	1.8839	2.6131	300.094	612.241
975	97500253	97500755	1.8217	1	-1.3451	1.7411	1.8839	2.6131	25.2429	456.302
975	97500314	97500759	1.1168	1	2.0871	1.7411	1.8839	1.7916	179.214	707.064
975	97500360	97500765	1.1414	2	0.5102	-0.9827	1.8839	1.7513	142.898	746.988
975	97500342	97500769	-1.2176	2	0.7869	-0.267	1.8839	1.7916	121.06	622.311
975	97500299	97500777	-1.439	1	0.1526	1.7411	1.8839	2.0787	103.845	465.384
975	97500223	97500784	0.4078	1	2.0871	1.7411	1.8839	2.0787	29.5249	585.218
975	97500052	97500790	-0.6482	2	-0.62	1.7411	1.8839	2.6131	27.3018	518.648
975	97500239	97500792	1.2744	2	2.0871	1.7411	1.8839	2.6131	131.532	558.493
975	97500261	97500813	-0.2749	2	-0.62	1.7411	1.8839	1.5482	27.2183	538.326
975	97500141	97500833	0.0978	1	2.0871	0.8126	1.8839	2.6131	25.6892	536.65
975	97500078	97500846	0.1612	1	0.1494	1.7411	1.8839	2.0787	27.3445	590.378
975	97500288	97500886	-1.2581	1	2.0871	1.7411	1.8839	2.0787	223.54	654.449
975	97500056	97500899	-1.3085	1	0.3748	-0.569	1.8839	1.3752	26.103	570.845
975	97500118	97500945	-1.3396	1	2.0871	1.7411	1.8839	2.6131	57.4343	499.203
975	97500057	97500954	-1.2566	2	2.0871	0.2621	1.8839	0.2641	170.828	441.842
975	97500039	97500963	-0.735	1	2.0871	1.7411	1.8839	2.0787	160.457	613.129
975	97500293	97501001	1.8075	1	2.0871	0.8126	1.8839	2.6131	26.0532	749.161
975	97500355	97501018	0.7251	1	0.7904	0.9269	1.8839	1.7513	167.764	550.706
975	97500010	97501019	1.1526	2	2.0871	1.348	1.8839	2.0787	23.141	386.698
975	97500244	97501020	-0.7454	2	-0.2336	1.7411	1.8839	2.6131	213.682	525.562
975	97500185	97501024	0.1362	2	-2.3003	0.2621	1.8839	1.2316	63.7325	596.997
975	97500141	97501028	-0.7235	2	2.0871	-2.1464	1.8839	2.6131	25.6892	570.561
975	97500228	97501035	-1.4011	2	2.0871	0.9269	1.8839	1.0781	27.7744	616.089
975	97500308	97501040	1.8967	2	2.0871	1.7411	1.8839	0.1372	152.917	520.733
975	97500192	97501063	0.7671	2	2.0871	-0.2139	1.8839	2.0787	26.2316	643.758
975	97500021	97501079		2	-0.62	0.2621	1.8839	2.0787	25.0553	591.499
975	97500203	97501144	-1.2803	2	0.5102	0.9269	1.8839	2.0787	82.4689	649.718
975	97500008	97501157	0.007	2	-1.6579	0.5454	1.8839	2.0787	29.2667	546.91
975	97500327	97501164	1.3891	2	2.0871	-0.3121	1.8839	0.8306	26.5811	469.376
975	97500305	97501170	-0.4474	1	2.0871	1.243	1.8839	1.7916	169.225	603.991
975	97500050	97501183	0.3665	2	-1.037	-2.1464	1.8839	1.7513	28.4141	642.668
975	97500358	97501189	0.7279	1	2.0871	-0.6723	1.8839	1.3103	25.8101	605.663
975	97500205	97501201	1.2652	2	0.5102	0.2621	1.8839	1.7513	25.6425	699.857
975	97500078	97501208	0.8023	2	0.5135	-1.7389	1.8839	1.0781	27.3445	546.967
975	97500254	97501211	0.4043	2	2.0871	1.7411	1.8839	1.0836	30.439	571.801
975	97500054	97501240	-0.6952	2	-0.103	0.2621	1.8839	1.5482	120.929	591.921
975	97500231	97501250	0.7297	1	0.8945	-0.7233	1.8839	1.7513	28.3882	624.112
975	97500106	97501259	-1.1696	2	2.0871	1.7411	1.8839	2.6131	289.894	579.083
975	97500081	97501280	-0.5136	2	0.5102	-0.569	1.8839	1.9404	1.44939	655.346
975	97500029	97501335	-0.7272	2	-2.3003	-0.9827	1.8839	0.638	126.041	567.609
975	97500289	97501342	1.0639	2	0.5102	1.7411	1.8839	2.0787	24.5949	647.84
975	97500282	97501343	0.997	1	2.0871	0.7522	1.8839	0.5915	70.3223	539.822
975	97500091	97501373	-0.6823	2	2.0871	1.7411	1.8839	1.403	150.65	626.901
975	97500009	97501396	0.0203	1	-0.0752	0.9269	1.8839	1.7513	22.6244	648.17
975	97500357	97501398	1.0969	1	-0.0073	1.7411	1.8839	1.7513	23.546	714.576
975	97500168	97501408	-2.4441	2	-2.3003	1.7411	1.8839	2.6131	28.7171	396.79
975	97500131	97501423	-0.9301	2	2.0871	1.7411	1.8839	2.6131	149.246	535.365
975	97500114	97501431	0.5988	1	2.0871	-0.9827	1.8839	2.4509	83.4917	617.026
975	97500232	97501475	-0.7031	2	-0.62	1.1963	1.8839	0.1372	27.1013	534.935
975	97500265	97501516	0.3775	2	2.0871	0.2621	1.8839	2.6131	154.782	641.921
975	97500091	97501536	-1.9455	1	2.0871	1.7411	1.8839	2.6131	150.65	495.925
975	97500188	97501547	0.5975	2	0.5102	0.9269	1.8839	2.0787	27.3746	605.237
975	97500331	97501550	-1.7828	2	0.5102	-0.9827	1.8839	2.6131	92.3232	552.248
975	97500130	97501552	-0.3051	1	1.4882	1.1963	1.8839	2.6131	27.5491	590.438
975	97500057	97501560	-0.9844	2	2.0871	1.7411	1.8839	0.6277	170.828	429.017
975	97500050	97501565	1.5306	2	0.0205	0.2621	1.8839	2.0787	28.4141	619.168
975	97500099	97501574	0.7004	2	2.0871	0.9759	1.8839	2.6131	32.8369	709.367
975	97500029	97501576	0.5787	2	2.0871	1.7411	1.8839	2.6131	126.041	580.635
975	97500029	97501578	0.6548	2	1.4882	0.1333	1.8839	2.6131	126.041	558.466
975	97500119	97501594	-0.751	2	2.0871	0.9269	1.8839	1.2316	25.0987	658.923
975	97500146	97501610	-0.7654	2	0.5102	1.7411	1.8839	-0.1672	121.325	441.125
975	97500098	97501622	0.9676	2	2.0871	0.2621	1.8839	1.0781	25.606	645.032
975	97500294	97501628	1.299	1	-0.62	0.2621	1.8839	2.6131	27.242	721.101
975	97500228	97501631	0.9357	1	2.0871	1.7411	1.8839	2.6131	26.5668	644.639
975	97500080	97501632	-1.0365	2	2.0871	1.7411	1.8839	2.6131	174.955	658.716
975	97500101	97501636	0.9267	2	0.378	0.2621	1.8839	0.5572	25.0803	587.593
975	97500288	97501639	0.0015	2	2.0871	1.1963	1.8839	2.6131	223.54	657.552
975	97500010	97501645	0.0073	2	2.0871	1.348	1.8839	2.0787	22.0586	534.423
975	97500151	97501654	0.0538	2	2.0871	0.9759	1.8839	1.7916	22.5912	546.148
975	97500166	97501667	0.5979	1	2.0871	0.2621	1.8839	2.6131	27.3978	591.771
975	97500057	97501668	-1.4444	2	1.5391	1.7411	1.8839	1.7916	170.828	460.863
975	97500005	97501670	1.1447	2	-0.62	0.2621	1.8839	2.6131	28.4593	539.154
975	97500126	97501689	0.2105	2	0.5102	1.7411	1.8839	-0.1042	186.271	566.596
975	97500223	97501692	-1.0824	1	-0.3368	0.8126	1.8839	2.6131	29.5249	652.625
975	97500203	97501694	-1.5649	1	0.5102	-0.6723	1.8839	0.8628	82.4689	575.325
975	97500219	97501699	0.3178	1	2.0871	0.2621	1.8839	1.2316	24.3872	460.085
975	97500317	97501700	0.3032	2	0.5102	0.2621	1.8839	2.6131	179.575	631.629
975	97500272	97501708	-1.4174	1	2.0871	0.2621	1.8839	2.366	67.2437	557.872
975	97500242	97501715	0.9928	1	-0.3644	-0.9827	1.8839	2.6131	28.3231	633.913
975	97500308	97501722	2.1854	2	2.0871	-2.1464	1.8839	2.6131	152.917	573.662
975	97500046	97501723	0.1497	2	-2.3003	0.2621	1.8839	1.7513	19.7752	594.098
975	97500334	97501735	0.3548	2	-0.62	-0.9827	1.8839	-0.0542	21.6622	458.307
975	97500076	97501768	-1.1378	2	2.0871	1.7411	1.8839	2.6131	26.0623	612.012
975	97500111	97501777	0.9422	2	-2.3003	1.7411	1.8839	2.0787	89.3103	714.49
975	97500289	97501778	-0.7693	1	-0.0999	-0.3121	1.8839	1.7513	24.5949	652.152
975	97500084	97501781	0.3598	2	2.0871	1.7411	1.8839	2.6131	86.9207	598.712
975	97500308	97501804	1.2307	2	-2.3003	0.9269	1.8839	2.0787	152.917	615.897
975	97500202	97501805	-0.7463	1	0.5102	0.2621	1.8839	1.3052	80.5558	505.411
975	97500041	97501815	1.3002	1	2.0871	0.2621	1.8839	2.6131	154.393	760.28
975	97500010	97501821	0.7917	2	0.5102	1.1963	1.8839	1.7916	23.141	409.168
975	97500079	97501830	-0.7886	1	2.0871	-0.4066	1.8839	1.3752	50.9124	491.36
975	97500214	97501836	0.8071	1	0.5102	1.7411	1.8839	0.7178	6.5511	526.266
975	97500228	97501839	0.4578	2	2.0871	-0.267	1.8839	2.0787	27.7744	643.004
975	97500270	97501856	-1.3326	2	2.0871	99	1.8839	1.7513	172.973	559.662
975	97500353	97501859	-0.3674	2	0.5102	0.2621	1.8839	0.1372	28.4674	483.234
975	97500157	97501869	0.6083	1	2.0871	0.8126	1.8839	1.7513	27.6165	706.847
975	97500139	97501871	0.5586	2	1.4931	1.7411	1.8839	2.6131	162.687	529.854
975	97500260	97501892	0.2224	2	2.0871	0.2621	1.8839	0.0127	27.9622	356.913
975	97500092	97501900	0.9394	1	1.4931	0.9269	1.8839	2.0787	26.5937	703.804
975	97500354	97501905	0.717	1	-0.103	1.0763	1.8839	1.2316	25.4673	582.584
975	97500109	97501931	1.1105	2	1.0741	0.2621	1.8839	1.3468	25.2889	649.885
975	97500182	97501938	0.8023	1	2.0871	1.7411	1.8839	2.0787	144.989	599.038
975	97500172	97501940	1.2267	1	1.0419	0.9759	1.8839	2.6131	28.8416	659.689
975	97500308	97501946	1.0632	2	2.0871	-0.1652	1.8839	2.0787	152.917	652.011
975	97500269	97501947	-0.2108	2	0.2464	1.7411	1.8839	1.2316	27.725	504.258
975	97500242	97501965	-0.0326	1	1.1884	0.2621	1.8839	2.6131	28.3231	657.787
975	97500228	97501982	0.9912	1	2.0871	1.7411	1.8839	2.6131	26.5668	581.618
975	97500020	97501994	0.0513	2	-2.3003	1.7411	1.8839	1.9404	12.7212	407.842
975	97500082	97502011	1.1843	1	2.0871	0.9269	1.8839	2.0787	24.2984	659.685
975	97500311	97502024	0.2942	1	0.5102	0.2621	1.8839	99	176.146	652.404
975	97500120	97502035	0.4151	2	2.0871	0.2621	1.8839	2.6131	29.2845	505.469
975	97500103	97502042	0.8155	1	2.0871	0.8126	1.8839	1.9404	98.9137	410.595
975	97500264	97502045	-1.6838	1	2.0871	1.7411	1.8839	2.6131	166.371	483.349
975	97500251	97502060	1.0374	1	2.0871	0.2621	1.8839	2.0787	27.9115	485.694
975	97500105	97502079	0.5626	2	1.1506	0.2621	1.8839	2.6131	24.0688	631.721
975	97500142	97502112	-1.8681	2	2.0871	0.2621	1.8839	0.638	148.071	497.585
975	97500068	97502118	-0.2491	2	0.5102	1.7411	1.8839	2.6131	23.6536	596.122
975	97500345	97502119	-1.1101	2	2.0871	1.7411	1.8839	0.5046	114.913	548.261
975	97500329	97502121	0.2619	2	1.5391	1.7411	1.8839	1.1067	25.0151	597.012
975	97500239	97502123	0.2532	2	-0.62	-2.1464	1.8839	2.6131	131.532	646.335
975	97500107	97502127	0.6176	2	1.2234	1.7411	1.8839	1.7513	25.7762	620.899
975	97500011	97502130	-0.9742	2	-2.3003	1.7411	1.8839	2.0787	76.8635	529.111
975	97500052	97502131	0.9093	1	1.4931	1.7411	1.8839	0.2641	27.3018	576.669
975	97500079	97502137	-1.5544	1	2.0871	-2.1464	1.8839	2.6131	50.9124	456.282
975	97500098	97502149	0.7708	2	2.0871	1.7411	1.8839	2.6131	25.606	407.926
975	97500126	97502163	-0.9569	1	2.0871	1.7411	1.8839	2.6131	177.878	512.732
975	97500161	97502167	-0.9795	1	2.0871	-0.569	1.8839	2.6131	29.141	575.507
975	97500261	97502172	-1.5929	2	-0.62	-0.1652	1.8839	-0.0339	27.2183	345.746
975	97500231	97502193	1.4631	2	2.0871	1.7411	1.8839	2.6131	28.3882	666.836
975	97500182	97502213	0.0467	2	1.5391	1.348	1.8839	1.0387	144.989	652.099
975	97500205	97502241	1.0295	2	2.0871	1.7411	1.8839	1.5806	25.6425	466.901
975	97500021	97502246	-0.4263	1	2.0871	1.7411	1.8839	2.6131	25.0553	646.205
975	97500312	97502247	-0.7337	1	2.0871	0.2621	1.8839	0.8628	189.377	590.927
975	97500104	97502254	1.7681	2	-0.5901	1.7411	1.8839	2.0787	175.896	610.092
975	97500208	97502266	-0.2958	2	2.0871	1.7411	1.8839	2.6131	25.4668	529.754
975	97500289	97502267	0.2216	2	2.0871	1.7411	1.8839	2.6131	24.5949	625.143
975	97500014	97502279	1.0691	1	2.0871	-0.4066	1.8839	2.0787	27.7601	789.205
975	97500360	97502288	0.6127	1	1.1847	1.7411	1.8839	2.0787	142.898	723.161
975	97500248	97502336	-0.2421	2	2.0871	1.7411	1.8839	0.6902	28.5248	468.283
975	97500288	97502337	0.9629	2	2.0871	0.2621	1.8839	1.7916	231.643	543.131
975	97500080	97502339	-0.6978	2	2.0871	1.7411	1.8839	1.0123	174.955	603.715
975	97500027	97502348	2.2078	1	-0.62	-1.3951	1.8839	1.9003	25.7299	668.213
975	97500078	97502368	0.5582	1	2.0871	1.0763	1.8839	2.0787	27.3445	662.294
975	97500179	97502391	-0.6581	2	2.0871	1.7411	1.8839	2.6131	95.5734	592.912
975	97500245	97502392	1.3373	1	1.0419	1.7411	1.8839	2.6131	25.2551	696.158
975	97500130	97502421	0.61	2	-2.3003	1.7411	1.8839	-0.1119	29.7946	446.473
975	97500302	97502467	0.7602	1	2.0871	1.7411	1.8839	2.0787	181.65	678.107
975	97500080	97502493	0.9561	2	2.0871	1.348	1.8839	2.6131	174.955	693.786
975	97500351	97502494	-0.6618	1	1.1543	1.7411	1.8839	2.366	88.0366	472.684
975	97500262	97502495	-1.7701	1	1.1506	1.7411	1.8839	1.2316	27.0978	458.195
975	97500148	97502510	-0.5973	1	-0.2654	-0.3121	1.8839	2.0787	142.591	574.742
975	97500051	97502515	-0.3124	2	0.1494	0.2621	1.8839	0.8227	162.565	493.697
975	97500029	97502543	-0.4395	2	-1.1076	1.7411	1.8839	0.5781	126.041	484.028
975	97500106	97502589	1.1299	1	2.0871	0.9269	1.8839	2.0787	305.915	553.184
975	97500056	97502600	0.1942	2	0.2751	-1.036	1.8839	0.0797	25.1384	601.489
975	97500044	97502605	0.6034	2	-0.0438	1.7411	1.8839	0.2641	28.0356	425.204
975	97500021	97502627	-1.6079	1	2.0871	-1.7389	1.8839	1.062	25.0553	487.849
975	97500116	97502630	1.3715	2	2.0871	-0.0794	1.8839	2.6131	27.0305	820.61
975	97500325	97502636	0.1906	2	0.5102	1.7411	1.8839	2.0787	27.7359	557.095
975	97500131	97502643	-0.211	2	0.7551	1.7411	1.8839	2.6131	149.246	549.331
975	97500261	97502647	0.5841	2	-0.103	0.2621	1.8839	0.0127	27.2183	408.313
975	97500024	97502667	1.2801	1	0.7551	1.7411	1.8839	1.1891	25.9243	660.701
975	97500174	97502668	-0.164	2	-0.3644	1.7411	1.8839	0.638	2.97433	426.182
975	97500029	97502674	0.3746	2	-2.3003	-2.1464	1.8839	0.2641	126.041	415.505
975	97500112	97502686	1.0358	2	2.0871	1.7411	1.8839	2.6131	24.268	599.407
975	97500069	97502710	0.5638	1	-0.62	0.2621	1.8839	2.6131	25.0505	655.84
975	97500358	97502716	1.4394	2	2.0871	0.7522	1.8839	1.9003	27.0871	635.496
975	97500357	97502727	0.7179	2	0.6521	-1.4829	1.8839	2.0787	23.546	653.561
975	97500243	97502737	1.3942	1	2.0871	0.7522	1.8839	2.0787	23.9195	727.632
975	97500003	97502752	-0.2942	1	1.1847	1.7411	1.8839	1.1697	25.0365	545.699
975	97500307	97502755	-0.1081	2	2.0871	1.7411	1.8839	2.6131	119.082	574.552
975	97500085	97502759	0.856	2	2.0871	1.7411	1.8839	2.6131	25.9243	541.868
975	97500301	97502766	0.8941	2	0.5102	0.8126	1.8839	0.8628	96.107	591.282
975	97500250	97502769	1.4672	1	2.0871	1.7411	1.8839	0.7178	27.7875	413.234
975	97500151	97502771	0.5041	1	2.0871	1.1963	1.8839	2.6131	22.5912	594.301
975	97500234	97502773	-0.082	2	-0.62	-1.6371	1.8839	1.0781	20.1901	623.522
975	97500335	97502785	0.1384	2	0.5102	-0.9827	1.8839	0.638	26.8085	572.668
975	97500317	97502786	1.0852	1	2.0871	1.348	1.8839	2.0787	171.41	709.916
975	97500193	97502789	0.292	2	1.3517	0.7522	1.8839	2.6131	28.1357	479.855
975	97500287	97502790	0.8346	2	2.0871	0.2621	1.8839	2.6131	24.4171	754.997
975	97500231	97502804	1.2024	1	2.0871	1.7411	1.8839	2.6131	28.3882	570.921
975	97500053	97502814	0.323	1	-0.103	0.9269	1.8839	2.6131	27.0778	589.317
975	97500348	97502816	0.2286	1	0.7904	1.7411	1.8839	2.6131	25.072	600.177
975	97500139	97502818	-0.1875	1	0.2432	-0.9827	1.8839	2.0787	162.687	633.621
975	97500228	97502828	-0.4903	1	2.0871	1.7411	1.8839	1.7916	26.5668	513.919
975	97500020	97502848	-1.0444	2	2.0871	1.7411	1.8839	2.6131	12.7212	434.337
975	97500028	97502849	0.8634	1	2.0871	-0.1652	1.8839	2.0787	27.9641	664.389
975	97500085	97502857	1.1767	1	2.0871	1.7411	1.8839	2.6131	25.9243	454.075
975	97500231	97502861	0.6653	2	0.5102	0.2621	1.8839	2.6131	28.3882	651.538
975	97500104	97502874	1.0695	2	2.0871	1.7411	1.8839	2.6131	175.896	706.894
975	97500166	97502877	1.4393	2	2.0871	-2.1464	1.8839	0.6183	27.3978	590.082
975	97500289	97502934	1.2373	1	2.0871	1.7411	1.8839	1.6649	24.5949	647.805
975	97500341	97502939	-0.9371	2	0.0546	1.7411	1.8839	2.6131	156.226	492.356
975	97500202	97502940	-0.9491	1	2.0871	1.1963	1.8839	2.0787	80.5558	679.347
975	97500345	97502951	-2.5358	2	2.0871	-0.0193	1.8839	1.5482	114.913	576.051
975	97500318	97502966	0.9557	2	1.1506	1.7411	1.8839	2.6131	27.7654	547.588
975	97500012	97502995	-1.565	1	-0.62	0.2621	1.8839	1.01	155.704	535.956
975	97500131	97503002	0.4357	2	2.0871	1.1963	1.8839	1.7916	149.246	473.455
975	97500112	97503004	0.4829	2	2.0871	1.1963	1.8839	2.0787	24.268	560.356
975	97500307	97503005	0.566	2	-0.9263	1.7411	1.8839	1.7513	119.082	589.47
975	97500362	97503012	-2.1626	2	-0.3335	1.243	1.8839	2.0787	587.224	415.148
975	97500272	97503019	-1.6935	1	2.0871	0.8126	1.8839	1.403	67.2437	395.78
975	97500261	97503024	0.3751	2	2.0871	1.7411	1.8839	1.0781	27.2183	391.898
975	97500331	97503033	-1.4713	2	2.0871	1.7411	1.8839	2.6131	92.3232	550.171
975	97500092	97503041	1.0925	1	0.6153	-0.9827	1.8839	1.8106	26.5937	679.366
975	97500139	97503043	-1.4282	1	0.5102	-0.9827	1.8839	2.0787	162.687	540.703
975	97500040	97503119	1.2357	2	2.0871	1.7411	1.8839	2.6131	5.35386	477.336
975	97500354	97503124	-0.2409	2	2.0871	1.7411	1.8839	1.5806	25.4673	502.425
975	97500003	97503152	1.0295	1	0.5102	1.1963	1.8839	1.7916	25.0365	659.54
975	97500115	97503158	-0.9284	1	2.0871	0.2621	1.8839	2.6131	81.882	552.03
975	97500246	97503164	-1.4718	2	2.0871	1.7411	1.8839	1.6946	78.8265	612.457
975	97500332	97503171	-0.4139	2	0.5102	-0.2139	1.8839	0.3568	9.36914	673.212
975	97500360	97503191	0.8074	2	1.3517	-1.3951	1.8839	2.6131	142.898	712.632
975	97500220	97503199	-1.6229	1	1.1506	1.7411	1.8839	1.5482	181.643	393.096
975	97500091	97503205	-0.0647	2	2.0871	1.7411	1.8839	2.6131	150.65	571.764
975	97500113	97503214	-0.6533	2	2.0871	1.7411	1.8839	2.6131	27.078	592.573
975	97500201	97503223	1.1658	1	0.3716	1.7411	1.8839	2.0787	26.8236	618.949
975	97500314	97503228	-1.5565	1	2.0871	1.7411	1.8839	2.6131	167.799	687.229
975	97500284	97503230	0.3474	1	0.7904	0.2621	1.8839	2.6131	26.5016	632.942
975	97500294	97503232	1.3762	2	2.0871	1.7411	1.8839	2.6131	25.4695	701.343
975	97500179	97503237	-2.1746	2	0.5102	1.7411	1.8839	1.6649	95.5734	624.647
975	97500173	97503245	-0.123	2	2.0871	1.348	1.8839	2.6131	26.8425	662.595
975	97500230	97503253	-0.3633	2	2.0871	0.2621	1.8839	1.5482	26.4517	364.531
975	97500103	97503262	-0.9362	1	2.0871	-0.9827	1.8839	1.5806	98.9137	652.256
975	97500317	97503269	0.5331	2	0.1526	-0.6723	1.8839	1.6946	171.41	605.786
975	97500125	97503278	-0.5838	2	0.2751	0.5454	1.8839	0.8628	399.756	728.218
975	97500199	97503295	0.2704	2	-0.6537	-0.3121	1.8839	1.4712	104.608	372.786
975	97500151	97503301	0.7517	2	2.0871	1.7411	1.8839	2.6131	22.5912	673.362
975	97500352	97503304	0.0863	2	2.0871	0.2621	1.8839	0.2641	26.6298	620.948
975	97500319	97503321	-1.5856	2	2.0871	1.7411	1.8839	2.0787	116.007	669.877
975	97500161	97503339	-0.2308	2	0.5102	0.2621	1.8839	1.5806	29.141	453.861
975	97500105	97503349	0.9462	2	2.0871	0.8126	1.8839	2.0787	24.0688	681.866
975	97500176	97503368	-0.7283	2	2.0871	0.2621	1.8839	1.7916	180.359	632.447
975	97500059	97503386	-1.155	2	1.4931	1.7411	1.8839	2.0787	28.2012	583.663
975	97500339	97503410	-0.7924	2	2.0871	1.7411	1.8839	2.6131	25.3823	598.144
975	97500201	97503413	0.8347	2	2.0871	-0.4066	1.8839	1.5482	26.8236	659.15
975	97500307	97503441	1.0595	1	2.0871	1.348	1.8839	1.5482	119.082	645.038
975	97500082	97503448	-0.0349	2	2.0871	1.7411	1.8839	2.6131	25.5006	537.768
975	97500284	97503472	0.3396	2	-1.6631	1.7411	1.8839	1.3468	26.5016	666.271
975	97500260	97503475	0.4473	1	0.5102	1.1963	1.8839	2.0787	27.9622	672.499
975	97500315	97503483	0.5341	1	2.0871	0.2621	1.8839	2.6131	13.9994	574.57
975	97500248	97503511	-0.3153	1	2.0871	1.7411	1.8839	1.2316	27.0778	460.211
975	97500029	97503515	1.5534	2	0.8664	-0.0794	1.8839	1.0364	126.041	565.709
975	97500059	97503517	-0.3016	2	2.0871	0.147	1.8839	1.7513	28.2012	616.855
975	97500350	97503520	0.5755	1	-0.3644	0.2621	1.8839	1.7513	28.1025	643.638
975	97500324	97503521	0.3107	2	2.0871	1.7411	1.8839	1.7916	172.008	550.037
975	97500143	97503532	2.722	2	2.0871	1.7411	1.8839	2.6131	176.794	613.192
975	97500010	97503571	0.1269	2	0.5102	0.9269	1.8839	1.7513	23.141	590.316
975	97500115	97503575	1.0899	2	0.5102	-0.6723	1.8839	1.7513	81.882	678.108
975	97500092	97503577	0.7203	2	0.5102	0.8126	1.8839	0.7796	25.7373	605.942
975	97500042	97503586	-1.5261	1	0.5102	-0.1652	1.8839	1.0781	90.4541	540.275
975	97500070	97503590	-0.6168	1	2.0871	1.7411	1.8839	2.6131	162.102	583.298
975	97500361	97503596	-1.916	2	2.0871	1.1963	1.8839	1.2645	286.365	463.255
975	97500226	97503632	0.5705	2	2.0871	-0.2139	1.8839	1.2316	3.02857	644.532
975	97500143	97503648	0.5519	2	0.0205	1.7411	1.8839	-0.4042	176.794	494.456
975	97500044	97503656	1.0646	2	2.0871	1.7411	1.8839	0.2641	28.0356	498.622
975	97500314	97503666	0.5149	1	2.0871	1.7411	1.8839	2.6131	179.214	613.987
975	97500317	97503668	0.585	2	0.5467	1.7411	1.8839	2.6131	171.41	542.671
975	97500299	97503669	0.1117	1	2.0871	-2.1464	1.8839	2.6131	103.845	663.312
975	97500292	97503678	-0.9012	1	2.0871	1.7411	1.8839	2.6131	73.9839	522.661
975	97500283	97503685	0.0855	2	2.0871	1.7411	1.8839	2.6131	24.7435	503.386
975	97500230	97503706	0.2502	2	-0.62	0.2621	1.8839	0.9271	26.4517	509.745
975	97500228	97503709	-0.3613	2	2.0871	1.7411	1.8839	2.0787	27.7744	527.357
975	97500126	97503719	-2.0298	1	-0.9999	-0.1652	1.8839	1.1891	177.878	551.505
975	97500317	97503723	1.0409	1	2.0871	1.7411	1.8839	2.0787	171.41	647.186
975	97500005	97503731	-0.4778	2	-2.3003	1.7411	1.8839	-0.1119	28.4593	469.191
975	97500332	97503740	1.599	1	0.891	1.7411	1.8839	1.5998	9.36914	561.513
975	97500198	97503743	0.5131	2	2.0871	0.9269	1.8839	0.638	28.943	646.537
975	97500151	97503749	1.0849	1	0.5102	0.2621	1.8839	2.6131	22.5912	658.722
975	97500294	97503755	1.8765	2	-1.3097	-0.3564	1.8839	2.0787	25.4695	727.489
975	97500173	97503781	-0.2014	1	2.0871	1.7411	1.8839	1.5482	26.8425	573.904
975	97500098	97503783	0.4832	2	2.0871	1.7411	1.8839	2.6131	25.606	605.992
975	97500028	97503788	1.2262	1	0.2432	1.7411	1.8839	2.6131	27.9641	570.824
975	97500084	97503807	-0.688	1	0.5102	-0.9827	1.8839	2.0787	86.9207	609.175
975	97500336	97503821	1.0843	2	2.0871	1.7411	1.8839	1.7916	24.6858	597.082
975	97500354	97503828	-0.45	1	2.0871	1.7411	1.8839	1.5482	25.4673	497.07
975	97500114	97503831	-0.0567	1	0.2751	0.2621	1.8839	2.6131	83.4917	681.442
975	97500139	97503837	-0.2334	2	2.0871	-0.0193	1.8839	2.0787	162.687	627.969
975	97500251	97503841	-0.501	2	2.0871	1.7411	1.8839	0.308	27.9115	532.104
975	97500079	97503844	0.1684	2	-0.62	0.2621	1.8839	2.0787	50.9124	564.691
975	97500362	97503849	2.9624	2	2.0871	1.7411	1.8839	0.2641	587.224	381.529
975	97500228	97503852	-0.7441	2	2.0871	1.7411	1.8839	2.0787	27.7744	613.037
975	97500283	97503854	-0.2499	2	2.0871	0.2621	1.8839	1.3468	24.7435	553.958
975	97500193	97503879	0.6524	2	2.0871	0.2621	1.8839	0.1372	28.1357	443.558
975	97500071	97503881	0.8934	2	1.4882	-0.3121	1.8839	2.6131	28.4114	537.73
975	97500112	97503884	0.7202	2	2.0871	1.7411	1.8839	2.6131	24.268	573.494
975	97500281	97503887	0.5687	1	-0.62	-0.9827	1.8839	1.3468	28.363	377.288
975	97500160	97503888	-0.8823	2	1.5391	1.7411	1.8839	2.6131	440.328	554.434
975	97500120	97503890	1.038	2	0.5102	-0.1652	1.8839	1.01	29.2845	548.916
975	97500145	97503898	0.8084	1	2.0871	1.7411	1.8839	1.5482	181.957	498.853
975	97500125	97503903	-1.7442	1	-2.3003	-0.9827	1.8839	1.0781	399.756	567.388
975	97500311	97503905	0.9619	2	0.378	-0.9827	1.8839	2.6131	183.589	753.874
975	97500257	97503925	-0.6162	2	-0.3302	-0.9827	1.8839	1.7916	27.0778	604.163
975	97500293	97503952	0.8538	2	2.0871	1.243	1.8839	2.0787	26.7403	637.481
975	97500138	97503999	0.8587	2	-2.3003	1.7411	1.8839	1.7513	187.099	469.217
975	97500010	97504011	-0.1978	1	2.0871	0.147	1.8839	2.6131	22.0586	527.643
975	97500342	97504016	-1.1246	2	0.5102	0.2621	1.8839	2.6131	121.06	579.537
975	97500283	97504034	1.6049	1	0.7551	0.2621	1.8839	1.5482	24.7435	568.193
975	97500173	97504047	-0.4879	2	2.0871	1.1963	1.8839	2.6131	26.8425	558.383
975	97500262	97504053	-0.4324	2	2.0871	1.7411	1.8839	2.6131	27.0978	552.659
975	97500357	97504056	1.6607	1	2.0871	-0.6723	1.8839	2.0787	23.546	676.606
975	97500275	97504072	-1.2859	2	2.0871	1.7411	1.8839	0.2641	175.218	419.374
975	97500133	97504073	-1.3521	1	2.0871	0.2621	1.8839	2.0787	29.3177	512.492
975	97500317	97504097	0.7634	2	1.4882	-0.9827	1.8839	2.6131	171.41	697.167
975	97500154	97504099	0.6163	1	2.0871	1.7411	1.8839	0.6934	136.945	523.341
975	97500050	97504103	0.6245	2	0.7551	-0.569	1.8839	1.0781	28.4141	674.244
975	97500041	97504124	0.7973	1	-0.103	0.2621	1.8839	1.6946	154.393	716.582
975	97500245	97504128	0.8151	2	0.5441	1.7411	1.8839	1.5998	25.2551	589.048
975	97500321	97504136	-1.0081	2	2.0871	1.7411	1.8839	1.2316	135.641	617.79
975	97500100	97504142	-1.0044	2	2.0871	1.7411	1.8839	2.0787	30.1756	667.748
975	97500063	97504161	1.4399	1	2.0871	-0.3121	1.8839	2.6131	33.1429	738.291
975	97500296	97504169	1.0352	1	1.3517	-0.1652	1.8839	2.6131	25.292	612.55
975	97500295	97504178	0.6482	1	2.0871	-1.7389	1.8839	2.6131	76.5875	575.429
975	97500253	97504179	0.5665	1	2.0871	1.243	1.8839	1.9404	25.2429	483.675
975	97500102	97504183	-0.5846	2	2.0871	0.8126	1.8839	2.6131	54.0461	626.318
975	97500162	97504191	1.1946	1	2.0871	1.7411	1.8839	2.6131	26.3423	665.82
975	97500004	97504195	0.9142	2	0.3422	0.9269	1.8839	1.4466	25.4531	508.291
975	97500116	97504216	1.2106	1	2.0871	-0.9827	1.8839	2.6131	25.7939	667.784
975	97500146	97504225	-1.5442	2	0.4764	1.1963	1.8839	2.6131	121.325	535.261
975	97500265	97504227	2.9424	2	2.0871	1.7411	1.8839	2.6131	154.782	600.484
975	97500294	97504234	0.7543	1	2.0871	1.7411	1.8839	2.6131	25.4695	547.929
975	97500158	97504284	0.774	2	0.5102	0.2621	1.8839	2.6131	27.0778	629.501
975	97500063	97504286	1.4914	1	0.6429	0.8126	1.8839	0.8628	33.1429	644.936
975	97500353	97504323	0.9166	2	2.0871	1.7411	1.8839	-0.1119	28.4674	470.646
975	97500216	97504335	1.0329	2	-0.3302	-0.569	1.8839	2.0787	28.1536	607.331
975	97500304	97504338	1.1504	2	0.7904	1.7411	1.8839	0.8628	25.6526	630.848
975	97500244	97504350	-1.5626	2	-0.62	1.7411	1.8839	0.3781	213.682	564.959
975	97500250	97504370	0.6214	2	2.0871	0.2621	1.8839	-1.3532	27.7875	554.912
975	97500062	97504378	-0.6879	2	-0.3302	1.7411	1.8839	1.7513	24.8098	632.768
975	97500205	97504385	1.5794	2	0.0205	-0.6723	1.8839	2.6131	25.6425	610.002
975	97500242	97504390	0.9682	1	2.0871	1.7411	1.8839	2.6131	28.3231	643.133
975	97500287	97504394	1.2479	2	1.3517	-2.1464	1.8839	2.0787	24.4171	682.424
975	97500138	97504398	0.8128	1	2.0871	0.9269	1.8839	1.403	187.099	530.229
975	97500223	97504403	0.399	2	-0.62	-0.6232	1.8839	2.6131	29.5249	536.235
975	97500076	97504421	0.5783	2	2.0871	-2.1464	1.8839	1.0781	26.0623	619.197
975	97500250	97504428	-0.8783	2	-0.62	-1.3539	1.8839	0.0674	27.7875	442.643
975	97500148	97504461	-1.6238	2	0.5102	1.348	1.8839	1.0781	123.003	413.614
975	97500041	97504466	0.725	2	2.0871	0.2621	1.8839	2.6131	161.748	641.858
975	97500172	97504475	1.8163	2	2.0871	1.7411	1.8839	2.6131	28.8416	659.456
975	97500288	97504476	0.3985	2	0.5102	-2.1464	1.8839	1.7513	223.54	573.657
975	97500253	97504477	-1.3442	2	2.0871	1.7411	1.8839	1.5806	27.354	377.168
975	97500036	97504481	1.0316	2	0.4798	-0.3121	1.8839	2.6131	24.042	654.373
975	97500065	97504484	-1.5736	2	2.0871	0.2621	1.8839	2.6131	28.9492	478.501
975	97500179	97504489	-1.5441	1	2.0871	1.7411	1.8839	2.6131	95.5734	532.357
975	97500290	97504490	0.959	1	-0.0073	0.2621	1.8839	2.0787	27.5557	619.33
975	97500034	97504492	1.0393	1	2.0871	1.7411	1.8839	2.6131	24.7044	601.553
975	97500034	97504497	0.9555	1	0.5102	-0.3121	1.8839	1.7513	24.7044	644.255
975	97500116	97504500	1.9718	1	2.0871	1.7411	1.8839	1.0781	25.7939	618.008
975	97500249	97504508	0.252	2	2.0871	1.7411	1.8839	2.6131	132.463	573.099
975	97500076	97504514	0.2379	1	0.7869	0.9269	1.8839	2.6131	26.0623	571.326
975	97500008	97504527	0.8018	1	-0.62	-0.569	1.8839	-0.2875	24.6321	613.255
975	97500219	97504536	-1.0436	2	0.5102	1.7411	1.8839	2.6131	24.3872	552.8
975	97500066	97504542	1.4494	1	2.0871	1.1963	1.8839	0.7721	26.3325	470.834
975	97500059	97504571	1.4407	1	2.0871	0.2621	1.8839	1.0781	28.2012	585.645
975	97500222	97504576	0.4416	2	0.6429	-0.9827	1.8839	1.3468	28.9275	601.398
975	97500158	97504581	0.7419	2	2.0871	1.7411	1.8839	0.0127	27.0778	589.169
975	97500223	97504591	0.5012	1	1.1469	-0.6723	1.8839	2.0787	29.5249	684.405
975	97500045	97504596	0.7559	1	0.5102	0.2621	1.8839	2.0787	27.6441	571.427
975	97500096	97504633	-0.8751	2	2.0871	1.7411	1.8839	2.6131	91.3668	524.617
975	97500169	97504641	0.8961	1	0.8945	0.2621	1.8839	2.6131	1	454.944
975	97500282	97504666	-2.4676	2	1.3517	1.7411	1.8839	1.7513	70.3223	534.282
975	97500357	97504672	0.9709	2	2.0871	1.7411	1.8839	2.0787	23.546	579.132
975	97500250	97504690	2.3874	1	1.4931	1.1963	1.8839	1.7513	27.7875	626.025
975	97500119	97504691	0.6612	2	0.378	1.7411	1.8839	2.0787	25.0987	662.442
975	97500067	97504699	-1.4527	2	2.0871	0.8126	1.8839	2.6131	143.903	595.423
975	97500014	97504707	1.0114	1	0.3812	0.2621	1.8839	1.7513	27.7601	639.916
975	97500354	97504710	0.3386	1	-0.62	-0.6723	1.8839	2.6131	25.4673	613.404
975	97500010	97504711	-1.2269	2	2.0871	1.7411	1.8839	1.3752	22.0586	453.019
975	97500179	97504734	0.3635	2	-0.203	-0.3121	1.8839	1.1891	95.5734	558.524
975	97500151	97504742	0.4249	2	2.0871	-0.3121	1.8839	2.6131	22.5912	539.514
975	97500234	97504753	1.0471	1	2.0871	1.7411	1.8839	2.6131	21.5636	425.769
975	97500106	97504762	-0.049	2	-0.62	1.7411	1.8839	0.6977	289.894	453.797
975	97500298	97504771	-0.795	2	2.0871	1.7411	1.8839	1.5806	168.866	486.011
975	97500076	97504781	0.928	2	2.0871	1.7411	1.8839	2.0787	26.0623	631.159
975	97500098	97504817	-0.2349	2	0.5102	-0.9827	1.8839	1.7916	25.606	656.371
975	97500259	97504844	0.2174	1	2.0871	1.7411	1.8839	0.2641	27.5091	457.808
975	97500153	97504846	-0.3799	2	2.0871	-0.569	1.8839	1.2316	29.1933	676.166
975	97500210	97504868	1.0279	2	2.0871	1.1963	1.8839	1.5806	25.6456	575.867
975	97500314	97504874	0.4509	2	2.0871	1.7411	1.8839	1.5806	174.889	587.57
975	97500175	97504879	0.2076	2	-0.62	1.7411	1.8839	2.6131	29.0415	610.845
975	97500220	97504883	-2.463	2	2.0871	0.2621	1.8839	2.6131	174.332	587.155
975	97500345	97504890	-0.1792	2	2.0871	1.7411	1.8839	2.0787	114.913	601.594
975	97500255	97504900	1.8287	2	2.0871	0.7522	1.8839	1.7916	22.8468	665.212
975	97500235	97504902	1.1962	2	2.0871	-0.267	1.8839	2.6131	25.2745	600.671
975	97500212	97504903	-1.926	2	0.7869	0.2621	1.8839	1.6946	105.577	428.554
975	97500318	97504909	0.6824	2	2.0871	1.7411	1.8839	2.6131	27.7654	416.652
975	97500280	97504913	-0.0176	2	2.0871	1.7411	1.8839	1.5806	25.2429	364.748
975	97500338	97504921	-0.7907	2	2.0871	-0.267	1.8839	2.6131	155.089	519.545
975	97500071	97504933	0.8823	2	0.5102	1.7411	1.8839	0.8418	28.4114	504.255
975	97500010	97504939	0.2857	1	2.0871	1.1963	1.8839	2.6131	22.0586	543.151
975	97500244	97504960	-2.1023	2	2.0871	1.7411	1.8839	0.8628	213.682	547.845
975	97500054	97504973	1.1407	1	0.1526	-0.9827	1.8839	2.6131	125.298	643.723
975	97500179	97504981	-1.599	2	2.0871	1.7411	1.8839	2.0787	95.5734	615.804
975	97500091	97505013	-2.4051	2	2.0871	1.7411	1.8839	2.6131	150.65	429.871
975	97500255	97505035	1.4926	2	2.0871	1.7411	1.8839	1.3052	22.8468	584.024
975	97500213	97505062	0.1484	2	0.7551	1.7411	1.8839	1.3493	30.4655	494.738
975	97500190	97505078	-0.9765	2	0.5102	-0.9827	1.8839	1.3794	162.822	460.543
975	97500251	97505097	0.5633	2	2.0871	0.9759	1.8839	2.6131	27.9115	456.595
975	97500202	97505123	0.6345	2	-0.5827	0.7522	1.8839	1.7513	80.5558	639.639
975	97500057	97505148	-0.7076	2	0.2751	0.8126	1.8839	0.8628	170.828	463.956
975	97500173	97505151	0.0946	1	2.0871	1.7411	1.8839	2.0787	26.8425	552.166
975	97500179	97505155	0.2706	1	2.0871	1.7411	1.8839	2.6131	95.5734	633.477
975	97500198	97505200	-1.7591	1	0.2432	1.7411	1.8839	2.6131	28.943	598.436
975	97500336	97505207	1.2695	2	0.5102	1.7411	1.8839	0.638	23.5221	564.028
975	97500175	97505219	-0.9928	2	-2.3003	1.7411	1.8839	2.6131	29.0415	421.248
975	97500298	97505230	-2.2593	2	0.7904	1.7411	1.8839	1.6946	168.866	484.996
975	97500263	97505246	-0.571	1	2.0871	1.7411	1.8839	2.6131	179.155	526.117
975	97500004	97505247	1.1405	1	2.0871	0.2621	1.8839	2.6131	27.1784	626.316
975	97500157	97505255	0.0293	1	2.0871	-0.9827	1.8839	0.638	27.6165	705.329
975	97500355	97505263	-0.4938	1	2.0871	1.7411	1.8839	2.0787	167.764	678.822
975	97500271	97505266	0.9401	2	1.1884	0.2621	1.8839	1.6649	27.1359	730.411
975	97500247	97505270	-1.6417	2	2.0871	1.7411	1.8839	2.6131	62.7394	389.01
975	97500269	97505272	0.4528	1	2.0871	1.7411	1.8839	1.7513	27.725	509.084
975	97500229	97505280	-1.699	2	0.2719	0.9759	1.8839	0.5801	179.881	521.826
975	97500222	97505281	-0.4063	2	2.0871	1.7411	1.8839	2.6131	28.9275	565.148
975	97500049	97505283	1.111	1	0.3716	-1.3539	1.8839	2.6131	26.1593	605.638
975	97500152	97505297	0.1372	2	-1.3412	1.7411	1.8839	2.6131	171.492	515.201
975	97500222	97505301	-0.0636	2	-0.3644	0.2621	1.8839	1.3493	28.9275	600.798
975	97500093	97505307	-1.3494	1	2.0871	0.2621	1.8839	1.2316	130.879	572.396
975	97500360	97505316	0.8423	1	2.0871	-0.569	1.8839	2.6131	142.898	715.873
975	97500268	97505319	0.3922	2	-0.7358	-0.9827	1.8839	1.5482	25.8313	556.635
975	97500150	97505320	-0.4477	2	0.5102	-0.9827	1.8839	1.0781	21.9499	485.005
975	97500136	97505325	0.9321	2	2.0871	1.7411	1.8839	0.8021	44.5185	443.2
975	97500292	97505334	-0.3667	2	-2.3003	1.7411	1.8839	2.366	73.9839	480.353
975	97500028	97505342	-0.124	2	2.0871	1.7411	1.8839	2.0787	27.9641	653.393
975	97500091	97505360	-2.1036	2	2.0871	1.7411	1.8839	1.5806	150.65	348.497
975	97500065	97505384	-0.0112	2	2.0871	-0.9827	1.8839	1.01	28.9492	568.435
975	97500012	97505385	-1.9167	1	1.5391	1.7411	1.8839	2.6131	155.704	487.237
975	97500035	97505389	0.4953	2	2.0871	1.7411	1.8839	1.5806	27.6372	580.719
975	97500094	97505410	-2.4029	2	0.2432	-0.9827	1.8839	0.8628	281.66	530.666
975	97500327	97505417	0.9812	1	2.0871	1.7411	1.8839	2.6131	25.0175	612.89
975	97500211	97505424	-0.7027	2	2.0871	1.1963	1.8839	1.5482	25.5853	534.729
975	97500132	97505439	1.002	2	-2.3003	1.7411	1.8839	1.2316	29.0141	610.881
975	97500141	97505441	-1.0192	2	2.0871	1.7411	1.8839	1.5806	25.6892	509.467
975	97500269	97505479	-1.8257	1	2.0871	1.7411	1.8839	0.6795	27.725	384.958
975	97500318	97505497	0.375	1	0.9261	0.9269	1.8839	2.6131	26.3041	620.005
975	97500342	97505523	0.8251	2	2.0871	1.7411	1.8839	2.6131	121.06	546.196
975	97500100	97505566	-0.2122	1	0.5102	1.7411	1.8839	1.403	30.1756	443.054
975	97500192	97505575	0.502	2	2.0871	-0.9827	1.8839	2.6131	26.2316	557.783
975	97500057	97505577	-2.0736	2	2.0871	1.7411	1.8839	0.2641	170.828	507.518
975	97500324	97505590	0.1916	2	0.5102	-2.1464	1.8839	0.0127	172.008	558.764
975	97500235	97505606	-0.9081	2	2.0871	99	1.8839	1.2316	25.2745	669.319
975	97500109	97505611	0.5797	2	0.6153	1.7411	1.8839	0.4693	25.2889	633.679
975	97500151	97505624	-0.1393	1	2.0871	1.7411	1.8839	1.7916	22.5912	501.813
975	97500345	97505627	-1.065	2	2.0871	1.7411	1.8839	2.6131	114.913	528.726
975	97500302	97505645	0.908	2	-0.7695	1.7411	1.8839	0.8628	181.65	636.418
975	97500314	97505650	0.27	1	2.0871	1.7411	1.8839	2.6131	167.799	737.057
975	97500271	97505651	0.7538	2	-0.62	-0.523	1.8839	1.7513	26.6832	621.44
975	97500062	97505661	0.5346	2	2.0871	0.2621	1.8839	2.6131	24.0743	478.639
975	97500057	97505663	-1.1778	2	2.0871	1.7411	1.8839	1.403	170.828	382.996
975	97500141	97505672	-1.0847	2	2.0871	1.348	1.8839	2.0787	25.6892	460.355
975	97500076	97505683	1.0986	2	0.5102	1.7411	1.8839	2.0787	26.0623	571.109
975	97500219	97505692	-1.0923	1	2.0871	1.7411	1.8839	2.6131	24.3872	620.136
975	97500213	97505698	0.5118	1	2.0871	0.2621	1.8839	2.0787	29.141	575.358
975	97500093	97505714	-0.2926	1	0.5102	0.8126	1.8839	1.7916	130.879	591.065
975	97500228	97505716	0.7913	2	2.0871	1.348	1.8839	2.6131	27.7744	541.174
975	97500245	97505718	0.6807	2	2.0871	1.7411	1.8839	0.6977	25.2551	537.038
975	97500024	97505756	1.4583	1	0.2432	0.2621	1.8839	2.6131	25.9243	641.578
975	97500357	97505760	0.6749	2	2.0871	-0.3121	1.8839	1.0781	23.546	577.61
975	97500143	97505786	0.1129	2	-0.3644	-0.1652	1.8839	0.5046	176.794	515.297
975	97500317	97505795	0.3986	2	0.7904	1.7411	1.8839	1.2316	179.575	602.445
975	97500271	97505829	1.4546	1	2.0871	0.147	1.8839	1.7916	25.4625	581.355
975	97500343	97505842	-1.1289	2	2.0871	1.7411	1.8839	1.5806	173.932	457.387
975	97500157	97505847	1.1297	1	-0.62	-0.6723	1.8839	1.3052	27.6165	576.822
975	97500011	97505848	-0.1811	2	2.0871	0.7522	1.8839	1.3752	76.8635	571.473
975	97500211	97505875	0.9985	2	0.5102	1.7411	1.8839	0.638	25.5853	507.821
975	97500107	97505876	1.0036	1	-0.4712	1.7411	1.8839	2.0787	25.7762	550.993
975	97500190	97505901	-0.9508	2	-0.62	1.7411	1.8839	1.7513	162.822	526.526
975	97500166	97505906	0.4032	2	2.0871	0.2621	1.8839	2.6131	27.3978	649.885
975	97500242	97505919	1.0515	2	1.1506	1.7411	1.8839	-0.2905	26.5251	674.258
975	97500093	97505923	-0.0179	2	2.0871	1.7411	1.8839	2.0787	130.879	621.635
975	97500247	97505937	-0.6553	1	0.6521	1.7411	1.8839	1.7513	62.7394	531.189
975	97500022	97505943	-1.1491	1	0.891	0.2621	1.8839	2.6131	136.31	681.144
975	97500222	97505959	-0.3961	2	2.0871	1.1963	1.8839	2.0787	28.9275	523.83
975	97500068	97505961	0.4159	1	2.0871	1.7411	1.8839	-0.2204	23.6536	512.745
975	97500179	97505964	0.229	2	2.0871	0.2621	1.8839	0.6902	95.5734	510.001
975	97500082	97505973	0.4818	1	2.0871	1.348	1.8839	1.5482	24.2984	554.778
975	97500082	97505975	0.9991	2	2.0871	1.7411	1.8839	2.6131	24.2984	685.583
975	97500028	97505976	1.1825	1	0.4798	1.7411	1.8839	1.6946	27.9641	723.073
975	97500104	97505987	-0.868	1	-0.3644	-0.3121	1.8839	2.6131	175.896	631.474
975	97500091	97506012	-2.7905	1	2.0871	1.7411	1.8839	2.6131	150.65	544.331
975	97500134	97506029	0.6145	2	0.5102	0.2621	1.8839	0.2641	30.0216	368.997
975	97500059	97506042	0.2784	1	-0.2006	1.7411	1.8839	2.6131	28.2012	553.176
975	97500358	97506044	0.7462	2	1.4931	-0.6723	1.8839	1.6946	25.8101	670.281
975	97500044	97506048	-0.2091	1	2.0871	1.7411	1.8839	2.6131	28.0356	488.82
975	97500345	97506058	-1.4506	2	-0.62	0.2621	1.8839	1.5806	114.913	403.006
975	97500255	97506059	0.6715	2	2.0871	1.7411	1.8839	0.8628	22.8468	509.444
975	97500287	97506066	1.1394	2	2.0871	1.7411	1.8839	2.0787	24.4171	682.924
975	97500167	97506080	-1.656	2	-0.62	0.2621	1.8839	2.6131	21.2646	553.726
975	97500190	97506100	-0.6043	2	0.5102	1.7411	1.8839	0.2363	162.822	452.938
975	97500109	97506112	1.1685	1	0.5102	-0.523	1.8839	2.0787	25.2889	706.964
975	97500141	97506122	0.0734	1	2.0871	1.7411	1.8839	2.6131	25.6892	524.717
975	97500106	97506140	-1.0294	1	-2.3003	1.7411	1.8839	-1.3532	289.894	420.546
975	97500339	97506146	1.0624	1	2.0871	1.7411	1.8839	2.6131	24.6014	561.084
975	97500051	97506173	1.7486	2	0.7904	1.7411	1.8839	2.6131	162.565	615.906
975	97500297	97506185	0.2014	2	2.0871	-0.4066	1.8839	2.6131	175.896	621.965
975	97500279	97506191	0.9322	1	2.0871	1.7411	1.8839	2.6131	169.102	571.349
975	97500071	97506198	2.3591	2	2.0871	-0.9827	1.8839	2.6131	28.4114	547.007
975	97500018	97506200	0.731	1	2.0871	-0.4066	1.8839	2.6131	16.1273	711.922
975	97500177	97506219	0.7856	2	0.7904	1.7411	1.8839	1.7513	27.2915	715.394
975	97500079	97506229	-1.4977	2	0.5102	-2.1464	1.8839	1.3555	50.9124	465.195
975	97500060	97506235	0.9588	2	1.3517	1.7411	1.8839	2.0787	25.2619	700.429
975	97500046	97506252	1.0446	1	-0.3302	0.2621	1.8839	2.0787	19.7752	624.04
975	97500182	97506273	1.0332	2	-0.62	-0.0193	1.8839	2.6131	144.989	533.621
975	97500015	97506274	0.369	2	2.0871	0.2621	1.8839	2.6131	27.7585	661.777
975	97500247	97506279	-1.0325	2	0.0205	0.2621	1.8839	0.5572	62.7394	493.54
975	97500156	97506332	0.777	1	-1.1919	1.7411	1.8839	2.6131	77.7277	607.409
975	97500041	97506336	0.9079	1	0.2432	-0.3121	1.8839	2.6131	154.393	685.83
975	97500153	97506342	0.1012	2	-0.6163	-2.1464	1.8839	-0.2704	29.1933	363.756
975	97500155	97506345	0.8244	1	2.0871	0.7522	1.8839	2.6131	23.8486	594.373
975	97500345	97506353	-0.1552	1	2.0871	0.2621	1.8839	2.6131	114.913	679.401
975	97500270	97506363	-0.1408	2	2.0871	0.2621	1.8839	0.2641	172.973	573.939
975	97500073	97506371	-0.0434	2	1.4931	1.7411	1.8839	0.854	124.685	537.609
975	97500229	97506374	-2.1791	1	-0.9263	-0.9827	1.8839	1.3052	185.398	544.191
975	97500141	97506379	0.187	2	2.0871	1.7411	1.8839	2.6131	25.6892	573.39
975	97500102	97506383	1.3473	2	2.0871	1.7411	1.8839	2.6131	54.0461	689.703
975	97500165	97506389	-1.8198	2	2.0871	1.7411	1.8839	0.2641	91.3731	449.794
975	97500088	97506403	-0.2285	2	0.2751	1.348	1.8839	2.6131	81.5821	689.528
975	97500314	97506411	-0.3371	2	0.5102	-0.523	1.8839	2.6131	174.889	632.925
975	97500194	97506435	-0.6805	1	2.0871	1.7411	1.8839	-0.1119	87.777	590.424
975	97500059	97506439	0.8102	2	2.0871	1.7411	1.8839	0.2641	28.2012	524.311
975	97500334	97506444	-0.3683	2	0.1494	1.7411	1.8839	0.3568	21.6622	405.972
975	97500303	97506467	1.203	2	-0.4399	-0.0794	1.8839	1.5482	24.8567	722.342
975	97500108	97506487	0.8727	2	0.2751	-0.9827	1.8839	1.0781	61.4999	732.248
975	97500269	97506496	-0.6698	1	2.0871	1.7411	1.8839	1.5806	27.725	568.867
975	97500045	97506502	0.7797	2	-0.9263	-1.2631	1.8839	-0.1042	27.6441	656.66
975	97500150	97506530	0.1082	2	-1.037	1.348	1.8839	0.1372	21.9499	464.804
975	97500045	97506535	0.3318	2	0.8945	1.7411	1.8839	0.8628	27.6441	614.996
975	97500200	97506539	-0.9265	2	2.0871	1.7411	1.8839	2.6131	154.807	549.492
975	97500006	97506541	1.0791	2	2.0871	1.7411	1.8839	0.1372	14.8	395.63
975	97500149	97506549	-0.1803	1	0.5102	0.8126	1.8839	1.3052	25.8641	355.594
975	97500205	97506554	1.3148	1	-1.1919	-0.0193	1.8839	1.7513	25.6425	604.35
975	97500189	97506555	0.8559	2	-1.037	-0.9827	1.8839	2.6131	76.1967	678.089
975	97500119	97506558	0.785	1	-0.62	-0.6723	1.8839	1.8106	25.0987	569.03
975	97500340	97506560	0.9874	1	1.0419	-0.9827	1.8839	1.9404	3.05714	728.257
975	97500353	97506590	-0.0785	2	2.0871	1.7411	1.8839	-0.0357	28.4674	448.514
975	97500220	97506632	-1.0928	2	2.0871	1.7411	1.8839	0.6277	174.332	342.401
975	97500068	97506672	-0.8101	2	2.0871	-0.6723	1.8839	2.0787	25.0405	666.079
975	97500218	97506673	0.3327	1	2.0871	0.7522	1.8839	2.6131	172.79	748.846
975	97500340	97506684	1.0767	2	0.4764	-0.92	1.8839	1.2316	3.11385	755.306
975	97500283	97506700	0.23	1	0.1494	-0.6723	1.8839	1.5482	24.7435	522.601
975	97500297	97506701	0.0678	2	0.5102	0.2621	1.8839	2.0787	175.896	580.062
975	97500308	97506711	1.5968	2	2.0871	-0.6723	1.8839	1.7916	152.917	577.086
975	97500077	97506733	-1.2639	2	2.0871	0.2621	1.8839	2.6131	54.1555	452.711
975	97500331	97506755	1.0445	2	2.0871	1.7411	1.8839	2.6131	92.3232	651.32
975	97500160	97506756	-0.0854	1	1.3517	-0.0193	1.8839	1.3052	418.311	632.792
975	97500235	97506757	1.3178	1	2.0871	1.7411	1.8839	2.6131	25.2745	665.53
975	97500261	97506759	-0.2342	2	2.0871	1.7411	1.8839	0.2641	27.2183	318.102
975	97500314	97506762	1.1716	2	2.0871	1.7411	1.8839	1.5806	167.799	609.793
975	97500320	97506765	-1.1807	2	0.5102	1.7411	1.8839	1.1973	131.413	521.357
975	97500346	97506782	-0.02	2	0.0205	0.147	1.8839	2.0787	175.4	611.091
975	97500278	97506783	-1.5999	2	-0.62	-0.1652	1.8839	2.0787	73.7502	565.69
975	97500177	97506793	1.0531	2	0.5102	0.2621	1.8839	1.2316	27.2915	566.097
975	97500314	97506804	0.786	2	2.0871	0.2621	1.8839	1.6946	167.799	657.898
975	97500317	97506811	0.9957	2	2.0871	0.2621	1.8839	2.6131	171.41	625.309
975	97500139	97506838	0.238	2	0.8945	1.7411	1.8839	2.6131	162.687	490.259
975	97500130	97506852	-0.9006	1	2.0871	1.7411	1.8839	1.5806	27.5491	495.036
975	97500040	97506861	0.2845	2	1.0419	0.8126	1.8839	0.8628	5.17143	592.928
975	97500237	97506862	-1.3876	2	2.0871	1.7411	1.8839	2.6131	11.991	651.387
975	97500149	97506876	-0.2683	1	0.5102	-0.6723	1.8839	2.0787	25.8641	537.406
975	97500004	97506886	1.3865	2	2.0871	-0.3121	1.8839	1.5482	25.4531	572.477
975	97500329	97506887	1.0433	1	2.0871	-0.3121	1.8839	2.6131	25.0151	571.31
975	97500207	97506902	0.6291	1	1.0419	-0.1652	1.8839	1.7513	144.165	729.661
975	97500041	97506915	0.1968	2	2.0871	1.7411	1.8839	2.6131	161.748	647.625
975	97500343	97506920	0.302	1	2.0871	1.7411	1.8839	1.5806	173.932	435.472
975	97500353	97506928	0.848	1	2.0871	1.1963	1.8839	2.6131	28.4674	509.616
975	97500294	97506943	1.1896	2	2.0871	-0.6723	1.8839	1.4205	25.4695	661.247
975	97500318	97506949	-0.3219	1	2.0871	0.7522	1.8839	2.0787	26.3041	667.734
975	97500210	97506962	0.8346	1	0.5102	1.7411	1.8839	1.0781	25.6456	583.785
975	97500300	97506992	1.4117	2	2.0871	1.7411	1.8839	2.6131	260.504	353.769
975	97500248	97506994	0.5877	2	2.0871	0.2621	1.8839	1.7916	28.5248	352.755
975	97500062	97507000	0.8353	1	0.5441	1.7411	1.8839	1.583	24.0743	417.566
975	97500230	97507003	0.5706	2	-0.62	0.7522	1.8839	-1.4882	26.4517	399.167
975	97500314	97507006	0.7874	2	2.0871	1.7411	1.8839	2.6131	167.799	534.202
975	97500082	97507007	0.8649	2	-0.62	-1.7389	1.8839	0.6934	24.2984	704.673
975	97500342	97507008	0.131	2	2.0871	1.7411	1.8839	2.6131	121.06	541.243
975	97500190	97507017	-0.2328	1	2.0871	1.348	1.8839	2.6131	162.822	552.437
975	97500053	97507023	-0.3738	2	2.0871	1.7411	1.8839	0.8306	27.0778	412.799
975	97500157	97507036	0.3047	2	2.0871	0.2621	1.8839	2.6131	27.6165	602.99
975	97500154	97507051	-1.0195	2	2.0871	1.7411	1.8839	2.0787	136.945	594.899
975	97500341	97507079	-0.0473	2	2.0871	-2.1464	1.8839	2.6131	156.226	441.277
975	97500062	97507086	0.8787	1	2.0871	-0.6723	1.8839	2.6131	24.0743	708.57
975	97500174	97507089	-1.5079	2	2.0871	1.1963	1.8839	2.0787	2.97433	508.58
975	97500079	97507091	-0.3715	2	2.0871	1.7411	1.8839	1.7916	50.9124	618.647
975	97500112	97507097	0.8302	2	2.0871	-0.3121	1.8839	2.0787	24.268	539.673
975	97500191	97507106	1.2512	2	1.4931	1.1963	1.8839	1.5806	26.0095	654.049
975	97500090	97507128	-0.7649	2	0.5102	-2.1464	1.8839	1.3052	113.962	494.242
975	97500159	97507144	-0.8079	2	1.0419	-0.0794	1.8839	2.6131	130.978	578.51
975	97500130	97507150	0.3898	1	-0.62	0.2621	1.8839	0.638	27.5491	651.582
975	97500031	97507159	0.3282	2	0.7551	1.348	1.8839	-0.0841	192.443	506.738
975	97500023	97507174	0.3761	2	0.7904	0.8126	1.8839	2.6131	210.731	542.786
975	97500062	97507177	-0.1771	1	-0.103	1.7411	1.8839	2.6131	24.0743	772.254
975	97500166	97507180	-0.0897	1	1.4931	1.7411	1.8839	0.7546	27.3978	568.684
975	97500262	97507181	-0.6087	1	2.0871	1.7411	1.8839	1.6946	27.0978	513.17
975	97500169	97507196	0.5792	2	0.5102	0.2621	1.8839	1.7513	1	642.79
975	97500013	97507198	0.971	2	0.7551	-0.3121	1.8839	0.5046	27.5057	628.69
975	97500245	97507224	1.4584	1	2.0871	1.1963	1.8839	2.0787	26.2233	662.74
975	97500205	97507232	0.634	2	2.0871	0.8126	1.8839	1.5482	25.6425	524.177
975	97500062	97507248	1.0902	2	2.0871	1.7411	1.8839	2.0787	24.8098	587.456
975	97500219	97507270	-0.1885	2	1.0419	1.7411	1.8839	-0.1119	24.3872	382.582
975	97500295	97507271	-0.2119	2	2.0871	0.2621	1.8839	1.0781	78.8141	562.665
975	97500268	97507284	0.6716	2	0.5102	-0.569	1.8839	1.2316	25.8313	605.521
975	97500228	97507303	0.7291	2	0.9614	1.7411	1.8839	2.6131	27.7744	561.149
975	97500263	97507308	-2.2003	2	2.0871	-0.0794	1.8839	2.6131	179.155	514.609
975	97500343	97507318	0.328	2	-0.0968	1.7411	1.8839	-0.1119	173.932	414.908
975	97500255	97507337	0.9338	1	0.7551	1.7411	1.8839	2.0787	22.8468	641.539
975	97500325	97507348	0.2464	2	2.0871	1.7411	1.8839	2.6131	28.6164	628.378
975	97500012	97507355	-1.5427	2	2.0871	1.7411	1.8839	2.0787	155.704	506.947
975	97500257	97507365	0.1061	1	2.0871	1.7411	1.8839	1.5806	27.0778	555.705
975	97500120	97507370	1.0041	2	-0.0999	1.7411	1.8839	1.3752	29.2845	531.148
975	97500315	97507377	1.031	2	0.3422	1.7411	1.8839	2.6131	13.125	564.324
975	97500317	97507397	-0.2018	2	2.0871	-2.1464	1.8839	2.6131	171.41	638.54
975	97500016	97507405	0.8947	2	-0.9225	0.2621	1.8839	0.638	186.329	572.756
975	97500063	97507409	1.3991	2	2.0871	-0.9827	1.8839	2.6131	33.1429	614.032
975	97500054	97507410	1.3742	2	-0.3644	1.7411	1.8839	1.7513	120.929	645.303
975	97500228	97507415	-1.6398	2	0.5102	-0.92	1.8839	2.6131	27.7744	524.977
975	97500114	97507436	0.8634	2	2.0871	0.147	1.8839	2.6131	83.4917	672.355
975	97500116	97507437	1.2084	2	0.5102	0.147	1.8839	2.0787	27.4891	596.241
975	97500288	97507447	0.9446	1	1.4931	0.9759	1.8839	2.6131	223.54	687.378
975	97500355	97507456	0.7261	2	2.0871	1.7411	1.8839	2.6131	167.764	585.497
975	97500314	97507461	0.936	2	-0.0716	-0.4066	1.8839	2.6131	167.799	703.213
975	97500362	97507464	-0.5095	2	2.0871	1.7411	1.8839	2.6131	587.224	534.593
975	97500352	97507468	1.183	1	2.0871	0.8126	1.8839	2.0787	26.5016	676.93
975	97500319	97507478	3.0443	1	2.0871	1.7411	1.8839	2.6131	120.199	687.172
975	97500284	97507495	-0.8736	1	2.0871	-0.3121	1.8839	2.0787	28.2037	514.349
975	97500318	97507503	0.6822	2	2.0871	1.7411	1.8839	2.0787	27.7654	582.657
975	97500219	97507508	-1.2482	2	2.0871	1.7411	1.8839	2.6131	24.3872	392.572
975	97500226	97507517	0.7414	1	0.1471	1.1963	1.8839	2.6131	3.21489	788.972
975	97500035	97507524	1.0705	2	0.5135	-2.1464	1.8839	0.7789	27.6372	596.536
975	97500091	97507525	-1.9143	2	2.0871	1.7411	1.8839	0.2641	150.65	469.979
975	97500070	97507540	0.6147	1	2.0871	-0.0193	1.8839	2.6131	162.102	640.067
975	97500202	97507553	-0.1771	2	2.0871	-0.267	1.8839	1.3468	80.5558	630.609
975	97500190	97507586	0.1552	1	2.0871	1.7411	1.8839	2.0787	162.822	594.029
975	97500121	97507594	-0.8281	1	0.5102	0.2621	1.8839	1.9404	171.999	412.019
975	97500045	97507598	-0.342	2	2.0871	-0.0193	1.8839	2.0787	27.6441	656.18
975	97500042	97507604	-1.7834	1	-0.1654	0.2621	1.8839	2.6131	90.4541	610.357
975	97500113	97507615	-0.7325	2	2.0871	1.7411	1.8839	2.0787	27.078	622.231
975	97500226	97507657	2.3798	2	2.0871	1.7411	1.8839	2.6131	3.02857	602.619
975	97500313	97507661	2.0801	1	2.0871	-0.8382	1.8839	2.0787	25.0327	613.162
975	97500020	97507692	0.4708	2	-0.62	1.7411	1.8839	2.0787	12.7212	392.868
975	97500195	97507698	-0.2138	2	-2.3003	1.7411	1.8839	0.1372	82.1309	357.171
975	97500303	97507718	1.59	2	0.5102	0.2621	1.8839	2.0787	24.8567	642.403
975	97500302	97507722	0.4836	2	0.5102	-0.4066	1.8839	2.0787	181.65	632.135
975	97500283	97507735	1.0076	2	1.4931	1.7411	1.8839	1.7513	24.7435	493.459
975	97500211	97507737	-0.5404	2	-1.0742	-0.9827	1.8839	2.6131	25.5853	614.666
975	97500271	97507749	0.4417	2	2.0871	-2.1464	1.8839	2.0787	26.6832	787.57
975	97500251	97507773	-0.8508	2	0.7904	0.2621	1.8839	2.0787	27.9115	527.67
975	97500298	97507799	-2.1693	2	0.5102	-0.9827	1.8839	2.0787	168.866	411.665
975	97500224	97507807	-1.6028	2	0.5102	0.2621	1.8839	1.9404	27.7925	532.645
975	97500228	97507811	0.0944	1	2.0871	1.7411	1.8839	2.6131	26.5668	568.901
975	97500198	97507846	1.1281	1	2.0871	-0.9827	1.8839	2.0787	28.943	626.734
975	97500219	97507860	-1.7685	1	0.5102	1.7411	1.8839	2.6131	24.3872	508.721
975	97500092	97507864	1.0459	2	2.0871	-0.6723	1.8839	2.6131	25.7373	644.126
975	97500083	97507892	-0.7984	2	-0.62	-0.9827	1.8839	-0.7564	67.7907	388.285
975	97500200	97507898	-1.1288	1	2.0871	1.1963	1.8839	2.6131	154.807	660.1
975	97500119	97507899	0.1762	2	0.6521	0.147	1.8839	2.0787	25.0987	671.041
975	97500112	97507903	0.9267	1	2.0871	1.7411	1.8839	2.0787	21.975	537.981
975	97500111	97507912	0.9011	2	2.0871	1.7411	1.8839	1.7513	89.3103	759.666
975	97500149	97507919	0.1044	1	2.0871	1.7411	1.8839	2.6131	25.8641	524.636
975	97500322	97507921	-0.6669	2	2.0871	-0.0193	1.8839	1.7916	55.7841	467.069
975	97500084	97507935	-0.3606	1	2.0871	-0.9827	1.8839	1.7513	86.9207	611.781
975	97500343	97507946	-1.3474	2	-0.9263	1.1963	1.8839	1.2316	173.932	455.448
975	97500036	97507954	0.175	1	2.0871	0.2621	1.8839	2.6131	24.042	653.777
975	97500006	97507963	0.5457	2	2.0871	1.7411	1.8839	1.5806	14.8	395.883
975	97500139	97507971	-0.4028	1	2.0871	0.2621	1.8839	0.9271	162.687	501.981
975	97500298	97508000	-1.1941	2	0.5102	1.7411	1.8839	-0.9434	168.866	453.508
975	97500179	97508006	-0.4011	2	-1.0073	0.2621	1.8839	2.6131	95.5734	645.793
975	97500220	97508016	-0.5796	1	2.0871	0.147	1.8839	1.3331	181.643	522.815
975	97500315	97508029	1.0887	1	2.0871	0.9269	1.8839	2.0787	13.9994	595.01
975	97500286	97508057	-1.9383	1	1.1847	-1.0946	1.8839	1.5482	465.365	516.108
975	97500103	97508066	-0.282	2	2.0871	0.2621	1.8839	2.6131	98.9137	645.22
975	97500001	97508079	0.2694	2	2.0871	1.7411	1.8839	1.0882	25.6246	422.977
975	97500133	97508083	-0.9676	2	2.0871	0.2621	1.8839	1.7513	28.2938	642.93
975	97500169	97508088	0.8779	2	2.0871	1.7411	1.8839	2.6131	1	573.884
975	97500062	97508099	0.0664	2	2.0871	0.9269	1.8839	2.6131	24.8098	636.468
975	97500120	97508100	0.897	2	2.0871	0.9269	1.8839	1.1891	29.2845	499.89
975	97500098	97508115	0.4504	2	2.0871	1.243	1.8839	1.2829	25.606	595.92
975	97500292	97508120	-0.385	2	2.0871	1.7411	1.8839	2.6131	73.9839	489.62
975	97500231	97508126	0.7308	1	2.0871	1.7411	1.8839	2.6131	28.3882	524.138
975	97500265	97508140	0.3457	1	2.0871	1.7411	1.8839	2.0787	155.057	606.918
975	97500295	97508141	-1.7742	1	1.0419	-1.7389	1.8839	1.3493	76.5875	655.259
975	97500029	97508145	0.8587	2	2.0871	1.7411	1.8839	1.0781	126.041	611.374
975	97500344	97508152	-0.4313	2	2.0871	1.7411	1.8839	1.9003	79.3744	449.694
975	97500158	97508161	1.2044	2	2.0871	1.7411	1.8839	1.7916	27.0778	546.056
975	97500110	97508190	1.0491	2	1.1884	0.9269	1.8839	1.0781	8.57143	629.828
975	97500109	97508211	1.1371	2	0.5102	-1.0946	1.8839	0.0127	25.2889	596.34
975	97500220	97508221	-0.8485	1	0.5102	-2.1464	1.8839	2.6131	181.643	353.176
975	97500091	97508224	-2.0615	2	2.0871	1.7411	1.8839	2.6131	150.65	471.483
975	97500021	97508227	0.5014	2	-2.3003	-1.7389	1.8839	1.7916	25.0553	652.797
975	97500353	97508247	0.1617	2	2.0871	1.7411	1.8839	2.6131	28.4674	598.512
975	97500057	97508250	2.8075	2	2.0871	1.7411	1.8839	0.2641	170.828	396.912
975	97500309	97508263	-0.7178	1	2.0871	1.348	1.8839	2.0787	200.707	514.629
975	97500221	97508273	-0.1327	1	-0.3335	1.1963	1.8839	2.6131	77.3973	496.403
975	97500008	97508277	1.1885	1	0.8629	-0.569	1.8839	1.0781	24.6321	609.052
975	97500173	97508288	0.5567	2	2.0871	1.7411	1.8839	2.6131	26.8425	520.783
975	97500092	97508297	0.4771	2	0.2751	1.7411	1.8839	0.7178	25.7373	517.587
975	97500245	97508307	0.9135	1	2.0871	0.2621	1.8839	1.5016	26.2233	664.449
975	97500053	97508324	0.7003	2	1.1884	1.7411	1.8839	2.6131	27.0778	661.473
975	97500339	97508333	-0.6142	2	2.0871	1.7411	1.8839	2.6131	24.6014	640.939
975	97500246	97508345	-1.1308	1	1.4931	-0.569	1.8839	1.5482	78.8265	663.543
975	97500101	97508365	1.0204	2	0.5102	1.7411	1.8839	1.1891	25.0803	471.955
975	97500090	97508404	-0.3768	1	2.0871	0.8126	1.8839	2.6131	113.962	560.406
975	97500352	97508421	0.7807	2	2.0871	0.2621	1.8839	2.6131	26.6298	573.999
975	97500345	97508427	0.791	2	-0.62	1.1963	1.8839	1.403	114.913	475.774
975	97500143	97508434	0.5827	2	2.0871	0.2621	1.8839	2.6131	176.794	585.367
975	97500320	97508442	-0.4028	2	0.2751	1.7411	1.8839	1.9003	131.413	480.066
975	97500252	97508450	-1.7215	2	2.0871	1.7411	1.8839	2.6131	185.034	539.512
975	97500290	97508453	0.3411	2	-0.3335	0.2621	1.8839	2.0787	27.5557	717.745
975	97500051	97508459	0.1648	1	0.5102	1.7411	1.8839	1.7513	162.565	564.283
975	97500316	97508471	0.6804	1	0.1494	-0.569	1.8839	2.0787	23.3319	540.714
975	97500352	97508497	1.4215	1	2.0871	-0.9827	1.8839	1.7513	25.5128	783.102
975	97500248	97508515	0.5014	2	2.0871	1.7411	1.8839	0.2641	27.0778	469.843
975	97500067	97508525	-1.7682	1	2.0871	0.2621	1.8839	2.6131	137.903	503.682
975	97500236	97508527	0.7604	2	-0.1313	0.2621	1.8839	1.2316	28.6991	588.381
975	97500300	97508528	-1.0194	2	2.0871	0.5454	1.8839	1.5482	260.504	519.747
975	97500281	97508543	3.0004	2	2.0871	-0.0193	1.8839	2.0787	28.363	601.621
975	97500332	97508555	1.1078	2	1.1847	0.7522	1.8839	2.0787	9.36914	602.622
975	97500051	97508562	0.9127	2	2.0871	-0.9827	1.8839	2.6131	162.565	650.934
975	97500245	97508565	0.4407	2	2.0871	1.1963	1.8839	2.0787	25.2551	645.763
975	97500121	97508571	-0.0595	1	2.0871	0.2621	1.8839	1.5482	171.999	577.156
975	97500110	97508581	0.264	2	2.0871	0.2621	1.8839	2.0787	8.57143	588.337
975	97500227	97508582	1.1308	1	2.0871	1.7411	1.8839	2.6131	27.7217	736.699
975	97500085	97508583	0.6782	2	1.3517	-0.6723	1.8839	1.6072	25.9243	683.031
975	97500312	97508623	1.1404	2	-0.203	0.2621	1.8839	2.6131	189.377	616.688
975	97500016	97508624	1.3817	2	0.5102	1.7411	1.8839	2.6131	186.329	579.843
975	97500219	97508634	0.1852	2	2.0871	1.7411	1.8839	0.2641	24.3872	466.348
975	97500289	97508652	-0.3895	2	0.5102	0.2621	1.8839	1.5482	24.5949	521.072
975	97500250	97508659	0.1869	2	0.5102	0.2621	1.8839	0.0451	27.7875	380.614
975	97500354	97508671	0.1337	2	2.0871	1.7411	1.8839	0.2641	25.4673	358.251
975	97500318	97508678	0.262	2	2.0871	-0.569	1.8839	1.5482	27.7654	530.352
975	97500094	97508695	-1.0925	2	2.0871	0.2621	1.8839	1.7916	281.66	468.814
975	97500156	97508698	-0.4129	2	-0.62	-0.6723	1.8839	1.2906	77.7277	570.779
975	97500311	97508707	0.8567	1	1.0741	1.7411	1.8839	1.2316	176.146	712.695
975	97500331	97508720	-0.8978	2	2.0871	1.7411	1.8839	2.6131	92.3232	656.971
975	97500226	97508725	0.6334	1	2.0871	0.7522	1.8839	2.0787	3.21489	658.336
975	97500325	97508731	0.8744	2	-0.7695	0.8126	1.8839	2.6131	27.7359	590.856
975	97500362	97508747	-1.5858	2	-1.1919	-0.1652	1.8839	2.6131	587.224	440.399
975	97500037	97508753	-0.9289	2	0.5102	0.2621	1.8839	2.0787	24.5484	450.415
975	97500270	97508766	-0.9256	2	-0.62	0.5454	1.8839	0.638	172.973	585.895
975	97500116	97508805	0.6542	1	2.0871	1.7411	1.8839	1.0781	25.7939	454.792
975	97500089	97508806	-1.5838	2	2.0871	1.7411	1.8839	2.6131	59.1359	587.782
975	97500287	97508818	0.5561	1	2.0871	1.7411	1.8839	2.6131	24.4171	552.658
975	97500063	97508841	1.1424	2	2.0871	1.7411	1.8839	2.6131	33.1429	722.893
975	97500232	97508878	0.3939	2	-0.3302	0.2621	1.8839	2.0787	27.1013	467.967
975	97500337	97508885	0.5696	2	2.0871	1.7411	1.8839	0.7796	24.6032	593.818
975	97500237	97508889	0.8491	1	0.2147	-0.6723	1.8839	1.3468	11.991	659.72
975	97500245	97508914	0.8884	2	-0.62	-0.7233	1.8839	1.0781	25.2551	737.8
975	97500296	97508915	0.4393	2	0.5102	0.8126	1.8839	1.3555	25.292	715.532
975	97500216	97508925	1.0117	1	2.0871	1.7411	1.8839	2.6131	28.1536	654.246
975	97500069	97508926	1.3436	2	2.0871	1.7411	1.8839	1.3752	25.0505	616.406
975	97500335	97508928	1.0444	2	2.0871	1.7411	1.8839	2.6131	26.8085	487.34
975	97500135	97508942	1.3503	2	2.0871	1.7411	1.8839	2.6131	27.4726	573.435
975	97500231	97508948	0.9921	1	2.0871	1.7411	1.8839	2.6131	28.3882	739.2
975	97500006	97508959	-0.8151	2	1.5391	0.2621	1.8839	0.638	14.8	548.356
975	97500079	97508968	-0.1663	1	2.0871	0.2621	1.8839	2.6131	50.9124	576.959
975	97500099	97508977	1.0848	1	2.0871	0.2621	1.8839	2.0787	24.9255	527.687
975	97500208	97508979	-0.0334	1	2.0871	1.7411	1.8839	2.0787	25.4668	658.381
975	97500176	97508995	0.4329	1	1.5391	0.4055	1.8839	1.0781	180.359	491.757
975	97500044	97509005	1.7592	2	2.0871	1.7411	1.8839	2.6131	28.0356	528.743
975	97500279	97509010	0.1778	1	2.0871	1.7411	1.8839	2.6131	169.102	615.039
975	97500007	97509015	1.3069	2	2.0871	1.7411	1.8839	2.6131	27.1076	525.52
975	97500063	97509024	0.961	2	0.8945	-0.4066	1.8839	1.7916	33.1429	620.582
975	97500318	97509034	0.265	2	2.0871	1.7411	1.8839	2.6131	27.7654	499.865
975	97500209	97509037	-0.6969	1	2.0871	1.7411	1.8839	2.0787	153.167	531.177
975	97500241	97509058	0.8733	1	1.0383	-0.6232	1.8839	2.6131	168.585	665.897
975	97500136	97509073	-0.5009	2	2.0871	1.7411	1.8839	2.0787	44.5185	620.091
975	97500001	97509124	-0.8084	2	2.0871	0.2621	1.8839	2.6131	25.6246	628.475
975	97500100	97509132	0.5289	1	2.0871	0.147	1.8839	2.6131	30.1756	623.236
975	97500051	97509145	1.0222	2	1.5391	1.1963	1.8839	2.0787	162.565	494.573
975	97500174	97509150	-0.3613	2	2.0871	1.7411	1.8839	2.6131	2.97433	508.519
975	97500355	97509152	-0.6779	1	2.0871	1.7411	1.8839	2.6131	167.764	603.01
975	97500115	97509158	-0.6049	2	2.0871	1.7411	1.8839	2.6131	81.882	584.34
975	97500059	97509160	-0.5797	1	-0.62	1.7411	1.8839	1.7916	28.2012	569.645
975	97500240	97509173	0.9468	2	2.0871	1.7411	1.8839	2.6131	75.2142	632.039
975	97500076	97509194	0.8492	1	2.0871	1.243	1.8839	2.6131	26.0623	628.211
975	97500361	97509201	-0.9178	1	-0.2336	-0.1652	1.8839	0.5542	286.365	508.109
975	97500305	97509234	0.7075	2	0.5102	-0.0794	1.8839	-0.1119	169.225	429.043
975	97500034	97509241	0.4897	2	2.0871	-0.4066	1.8839	2.0787	24.7044	593.538
975	97500355	97509249	-0.925	2	2.0871	1.7411	1.8839	2.6131	167.764	623.819
975	97500098	97509263	0.6844	2	2.0871	1.7411	1.8839	-0.1119	25.606	530.3
975	97500231	97509292	0.7778	2	1.3517	0.2621	1.8839	1.0781	28.3882	673.466
975	97500314	97509303	0.7172	1	2.0871	0.2621	1.8839	2.6131	179.214	675.899
975	97500200	97509307	-1.0331	2	-0.62	0.2621	1.8839	1.7916	154.807	544.466
975	97500260	97509310	1.2639	2	0.5102	0.2621	1.8839	2.0787	27.9622	522.343
975	97500162	97509313	-1.4226	2	-0.3644	-1.2631	1.8839	2.6131	26.3423	528.869
975	97500242	97509321	1.1143	2	2.0871	1.1963	1.8839	2.0787	26.5251	638.958
975	97500142	97509336	0.0928	2	2.0871	1.7411	1.8839	1.5806	148.071	482.296
975	97500065	97509337	0.7939	2	2.0871	1.7411	1.8839	2.0787	28.9492	447.266
975	97500035	97509344	0.8505	2	2.0871	1.7411	1.8839	2.6131	27.6372	461.908
975	97500078	97509367	0.0963	1	0.0205	0.9269	1.8839	2.6131	27.3445	610.376
975	97500337	97509393	-0.9598	1	1.1884	-0.0193	1.8839	2.0787	24.6032	593.295
975	97500198	97509400	0.8885	2	2.0871	1.7411	1.8839	0.2641	28.943	648.948
975	97500053	97509429	-0.8733	2	0.7904	1.7411	1.8839	2.6131	27.0778	587.792
975	97500360	97509436	1.1135	2	2.0871	1.7411	1.8839	2.6131	142.898	634.136
975	97500183	97509441	0.618	1	2.0871	1.1963	1.8839	2.0787	28.5922	575.822
975	97500091	97509460	-1.4059	1	2.0871	1.7411	1.8839	2.6131	150.65	553.238
975	97500005	97509464	-0.036	2	2.0871	-0.6723	1.8839	1.4712	28.4593	479.177
975	97500226	97509481	1.5344	2	0.5102	1.1963	1.8839	0.5385	3.02857	657.86
975	97500331	97509483	0.0084	1	2.0871	1.7411	1.8839	2.6131	92.3232	613.799
975	97500352	97509484	1.8679	2	2.0871	1.7411	1.8839	1.403	27.0088	580.174
975	97500189	97509488	-0.46	1	0.7551	0.8126	1.8839	1.5482	76.1967	687.877
975	97500092	97509490	0.7887	1	2.0871	1.7411	1.8839	2.6131	26.5937	509.825
975	97500230	97509492	0.923	2	0.6153	0.2621	1.8839	1.5482	26.4517	596.325
975	97500143	97509515	-0.2545	2	0.8664	1.7411	1.8839	2.6131	176.794	668.206
975	97500271	97509530	1.1415	2	0.8945	0.7522	1.8839	2.6131	26.6832	693.384
975	97500353	97509558	-0.0829	2	2.0871	-2.1464	1.8839	1.5806	28.4674	496.901
975	97500082	97509561	-0.9308	1	2.0871	1.7411	1.8839	1.6946	24.2984	510.727
975	97500258	97509563	-0.9308	1	-0.103	0.9269	1.8839	2.0787	28.7899	518.623
975	97500241	97509571	-1.5974	2	1.0419	-0.6723	1.8839	1.3052	168.585	638.183
975	97500226	97509591	1.1426	2	2.0871	1.7411	1.8839	1.5806	3.02857	584.202
975	97500276	97509613	-0.8262	2	-0.103	1.7411	1.8839	1.7513	57.5819	592.457
975	97500130	97509618	1.0591	1	2.0871	0.9269	1.8839	1.5482	27.5491	535.467
975	97500166	97509624	0.1177	1	2.0871	0.2621	1.8839	1.7513	27.3978	751.12
975	97500123	97509631	0.5813	2	2.0871	1.7411	1.8839	2.2943	123.239	535.694
975	97500283	97509644	1.1656	1	2.0871	-0.4066	1.8839	2.6131	24.7435	609.752
975	97500061	97509687	-0.8719	2	2.0871	1.7411	1.8839	2.6131	27.5143	514.376
975	97500026	97509688	-1.2995	1	0.4764	-1.7389	1.8839	2.0787	71.0089	568.723
975	97500305	97509695	-0.0171	1	2.0871	0.7522	1.8839	2.6131	169.225	625.682
975	97500058	97509697	-1.7556	2	0.7904	1.7411	1.8839	2.6131	92.9174	442.244
975	97500188	97509707	0.9201	2	2.0871	1.7411	1.8839	1.4205	27.3746	639.159
975	97500346	97509723	0.959	2	-0.4779	0.8126	1.8839	1.4205	175.4	648.344
975	97500343	97509727	-0.8872	2	2.0871	1.7411	1.8839	0.2641	173.932	425.203
975	97500283	97509763	1.2695	2	-2.3003	1.7411	1.8839	2.6131	24.7435	376.336
975	97500291	97509770	-0.0131	1	-0.8885	1.7411	1.8839	2.6131	233.892	649.52
975	97500130	97509775	0.3442	1	-0.2336	-0.3564	1.8839	2.0787	27.5491	604.456
975	97500261	97509776	-0.8303	2	0.5102	0.2621	1.8839	1.2586	27.2183	427.389
975	97500352	97509781	0.3537	2	0.2464	1.1963	1.8839	-0.5621	27.0088	615.993
975	97500210	97509783	0.536	1	2.0871	1.348	1.8839	0.8628	25.6456	685.111
975	97500280	97509801	-1.5373	2	2.0871	0.2621	1.8839	1.2586	25.2429	410.248
975	97500168	97509805	0.2952	2	-2.3003	0.2621	1.8839	1.2159	28.7171	508.927
975	97500055	97509822	1.3105	1	1.1469	-0.9827	1.8839	1.2316	27.4366	593.266
975	97500030	97509824	0.5496	2	2.0871	1.7411	1.8839	0.8306	24.6709	355.702
975	97500288	97509826	0.6675	2	0.6836	-0.3121	1.8839	1.7916	231.643	669.341
975	97500242	97509831	1.073	2	2.0871	1.7411	1.8839	1.0781	26.5251	709.592
975	97500135	97509839	0.9563	2	-0.5068	0.5454	1.8839	0.7546	26.1255	598.496
975	97500025	97509843	-0.0255	2	-0.62	-0.1652	1.8839	0.7178	77.8628	567.693
975	97500219	97509851	0.439	1	2.0871	1.7411	1.8839	1.7916	24.3872	531.892
975	97500293	97509861	1.4923	1	2.0871	-0.4506	1.8839	2.6131	26.0532	643.54
975	97500044	97509872	0.4863	2	2.0871	-2.1464	1.8839	0.5046	28.0356	395.378
975	97500236	97509875	0.8808	2	-0.0716	-2.1464	1.8839	1.4205	28.6991	592.597
975	97500014	97509878	1.2537	2	2.0871	0.7845	1.8839	1.01	27.7601	606.482
975	97500288	97509905	0.6762	1	0.5102	1.7411	1.8839	2.0787	223.54	516.158
975	97500008	97509907	0.7706	2	0.8945	0.147	1.8839	2.6131	24.6321	596.7
975	97500182	97509937	1.063	1	2.0871	0.7845	1.8839	2.6131	144.989	539.327
975	97500059	97509940	0.2106	2	1.4931	-0.3121	1.8839	2.6131	28.2012	570.992
975	97500326	97509941	0.6998	2	2.0871	1.7411	1.8839	2.6131	27.8653	677.233
975	97500302	97509944	1.6599	2	2.0871	1.7411	1.8839	2.6131	181.65	650.357
975	97500352	97509960	1.6038	2	2.0871	0.2621	1.8839	1.1914	26.6298	735.478
975	97500133	97509966	0.4298	2	-0.62	-0.3121	1.8839	2.0787	28.2938	514.256
975	97500156	97509970	-0.2106	1	2.0871	0.8126	1.8839	1.6946	77.7277	584.207
975	97500138	97509975	0.6708	1	2.0871	1.7411	1.8839	2.6131	187.099	562.451
975	97500248	97510007	-1.6008	2	-2.3003	-0.9827	1.8839	0.2562	27.0778	471.596
975	97500082	97510008	0.2318	2	2.0871	-0.3121	1.8839	1.6946	24.2984	589.136
975	97500236	97510020	0.0851	2	-2.3003	0.2621	1.8839	1.7513	28.6991	589.962
975	97500082	97510027	0.08	1	2.0871	1.0763	1.8839	1.7916	24.2984	731.672
975	97500227	97510041	0.8032	2	1.5391	1.1963	1.8839	2.0787	27.7217	644.23
975	97500210	97510052	0.6721	1	2.0871	0.2621	1.8839	2.6131	25.6456	764.346
975	97500028	97510057	0.6608	2	2.0871	1.7411	1.8839	2.6131	27.9641	711.29
975	97500270	97510073	-2.0634	2	2.0871	1.7411	1.8839	1.3555	172.973	547.29
975	97500178	97510078	-0.1445	2	2.0871	1.7411	1.8839	2.0787	172.378	481.069
975	97500185	97510093	-0.7057	2	2.0871	1.7411	1.8839	2.6131	63.7325	579.84
975	97500045	97510107	0.1621	1	2.0871	0.8126	1.8839	2.6131	27.6441	674.948
975	97500129	97510130	-0.2477	2	2.0871	1.7411	1.8839	2.6131	144.993	463.263
975	97500289	97510156	1.1297	2	2.0871	-1.2422	1.8839	2.6131	24.5949	625.108
975	97500102	97510157	0.5195	2	-0.1974	-0.4066	1.8839	2.0787	54.0461	604.736
975	97500203	97510164	0.5156	1	1.4882	1.1963	1.8839	2.6131	82.4689	567.192
975	97500173	97510168	0.9366	2	2.0871	1.7411	1.8839	2.0787	26.8425	601.247
975	97500012	97510183	-0.4307	2	2.0871	0.9269	1.8839	2.6131	155.704	500.433
975	97500269	97510186	-0.0682	2	-2.3003	1.7411	1.8839	1.2586	27.725	480.363
975	97500034	97510200	1.0645	2	1.3517	1.7411	1.8839	1.5482	24.7044	694.671
975	97500218	97510209	-0.4878	2	-0.62	0.2621	1.8839	2.6131	172.79	711.81
975	97500107	97510219	1.3587	1	-0.62	-2.1464	1.8839	2.6131	25.7762	493.857
975	97500140	97510224	1.2774	2	-0.62	-0.6723	1.8839	1.7513	79.6676	531.829
975	97500086	97510251	-0.2957	2	2.0871	1.7411	1.8839	2.6131	80.0727	589.801
975	97500063	97510252	1.1099	1	2.0871	1.7411	1.8839	2.6131	33.1429	608.013
975	97500055	97510253	-0.8637	1	-0.4779	-2.1464	1.8839	2.6131	27.4366	592.274
975	97500150	97510283	-0.5929	1	2.0871	1.7411	1.8839	0.3878	21.9499	381.14
975	97500083	97510297	-1.372	2	0.5102	0.2621	1.8839	2.6131	67.7907	589.123
975	97500348	97510305	1.1391	2	0.3422	0.8126	1.8839	2.6131	26.5468	692.51
975	97500312	97510316	-1.9021	2	2.0871	1.7411	1.8839	2.6131	189.377	552.326
975	97500283	97510344	1.383	2	-0.4712	1.7411	1.8839	0.4747	24.7435	415.194
975	97500296	97510349	0.9373	2	-1.1919	1.7411	1.8839	2.0787	25.292	701.705
975	97500253	97510352	0.756	2	2.0871	1.7411	1.8839	2.6131	27.354	470.597
975	97500312	97510353	-1.5581	2	0.3812	-2.1464	1.8839	2.0787	189.377	667.922
975	97500235	97510388	1.8381	2	2.0871	1.7411	1.8839	2.6131	25.2745	615.722
975	97500209	97510389	-1.4112	1	1.4882	-0.9827	1.8839	2.6131	153.167	617.57
975	97500209	97510396	0.2937	1	0.5102	0.8126	1.8839	2.6131	153.167	526.951
975	97500324	97510403	0.0335	2	1.4931	1.7411	1.8839	1.3331	172.008	366.481
975	97500050	97510406	0.4331	2	1.4931	1.7411	1.8839	2.0787	28.4141	667.554
975	97500158	97510410	1.0482	1	1.5391	1.1963	1.8839	2.0787	27.0778	665.331
975	97500324	97510422	0.4199	2	2.0871	1.7411	1.8839	0.9523	172.008	461.557
975	97500205	97510444	0.7122	2	2.0871	-0.6232	1.8839	2.0787	25.6425	444.184
975	97500058	97510454	0.027	2	-0.62	0.2621	1.8839	-0.4389	92.9174	520.435
975	97500231	97510464	0.6823	2	2.0871	-0.0193	1.8839	2.6131	28.3882	715.303
975	97500034	97510487	0.943	2	-0.8922	-0.3121	1.8839	2.6131	24.7044	625.4
975	97500314	97510490	0.0173	2	2.0871	1.7411	1.8839	2.6131	167.799	637.641
975	97500014	97510520	0.9235	1	0.7551	0.2621	1.8839	2.6131	27.7601	648.709
975	97500283	97510568	0.8173	2	2.0871	1.348	1.8839	2.6131	26.0658	565.259
975	97500003	97510582	0.6045	2	2.0871	1.348	1.8839	1.0781	25.0365	634.71
975	97500114	97510594	1.6646	1	-0.0999	0.8126	1.8839	2.6131	83.4917	581.916
975	97500357	97510604	1.3751	2	2.0871	0.1333	1.8839	1.2159	23.546	666.937
975	97500283	97510614	-1.852	2	0.5102	0.2621	1.8839	2.6131	24.7435	473.25
975	97500091	97510627	-1.7264	1	2.0871	1.7411	1.8839	2.6131	150.65	489.253
975	97500327	97510645	0.2366	2	2.0871	1.7411	1.8839	1.2316	26.5811	456.032
975	97500261	97510660	-0.86	2	2.0871	-0.9827	1.8839	1.5806	27.2183	553.024
975	97500242	97510674	0.7975	2	2.0871	-0.267	1.8839	1.7513	26.5251	691.846
975	97500279	97510675	-2.6818	2	0.5102	1.1963	1.8839	-0.1407	169.102	504.644
975	97500088	97510680	0.4056	1	1.1884	1.7411	1.8839	1.0781	81.5821	618.923
975	97500210	97510681	1.7815	2	2.0871	0.2621	1.8839	2.6131	25.6456	400.9
975	97500334	97510683	-1.2354	2	2.0871	1.7411	1.8839	-0.1119	22.8199	249.123
975	97500121	97510684	-0.1026	2	1.0383	1.7411	1.8839	0.9271	171.999	493.132
975	97500350	97510685	0.8491	2	1.0419	0.9269	1.8839	2.0787	28.1025	614.523
975	97500289	97510702	0.6553	1	0.2751	-0.3121	1.8839	2.0787	24.5949	691.623
975	97500135	97510725	0.4541	1	0.8664	-0.9827	1.8839	0.4104	26.1255	547.62
975	97500143	97510736	0.1031	2	1.3517	1.7411	1.8839	2.0787	176.794	622.768
975	97500157	97510742	0.2759	1	2.0871	-0.9827	1.8839	2.0787	27.6165	682.612
975	97500354	97510744	1.027	2	1.4931	-0.0193	1.8839	2.0787	25.4673	636.555
975	97500078	97510754	0.9325	2	2.0871	0.2621	1.8839	1.1697	27.3445	530.138
975	97500085	97510758	0.8336	2	0.5102	1.7411	1.8839	2.6131	25.9243	503.864
975	97500274	97510772	0.0741	2	-0.2288	1.7411	1.8839	0.7546	28.5821	601.086
975	97500110	97510792	0.187	2	-0.62	0.147	1.8839	0.3252	8.57143	549.787
975	97500027	97510796	2.2776	2	-0.0073	0.147	1.8839	2.6131	26.5466	743.558
975	97500079	97510812	-0.1065	2	2.0871	0.2621	1.8839	0.638	50.9124	508.474
975	97500185	97510838	0.701	2	1.3517	1.243	1.8839	1.2316	63.7325	529.248
975	97500082	97510839	0.2293	1	2.0871	0.2621	1.8839	2.0787	24.2984	653.908
975	97500185	97510842	0.8863	1	2.0871	1.7411	1.8839	2.6131	63.7325	520.882
975	97500070	97510843	-0.2488	2	-2.3003	1.7411	1.8839	-2.7114	167.977	482.728
975	97500308	97510844	1.0077	2	2.0871	1.7411	1.8839	2.0787	152.917	518.45
975	97500245	97510846	1.303	2	0.6521	-0.92	1.8839	1.7513	25.2551	612.53
975	97500101	97510850	0.2692	1	0.5102	-0.9827	1.8839	2.6131	25.0803	573.505
975	97500288	97510856	-0.4862	2	2.0871	1.7411	1.8839	0.8306	223.54	530.787
975	97500015	97510857	-0.1497	2	2.0871	1.7411	1.8839	2.6131	27.7585	646.829
975	97500186	97510864	-0.7091	1	2.0871	1.7411	1.8839	2.0787	27.0778	433.701
975	97500189	97510870	0.1762	2	1.1469	-2.1464	1.8839	2.6131	76.1967	704.02
975	97500258	97510891	0.9749	2	-0.62	0.2621	1.8839	1.01	28.7899	517.14
975	97500030	97510917	0.1898	1	2.0871	1.1963	1.8839	2.6131	23.517	624.225
975	97500267	97510920	-0.5635	2	-1.1919	-0.4718	1.8839	0.2641	147.255	494.642
975	97500134	97510921	-0.0138	2	0.5102	1.7411	1.8839	0.2641	30.0216	399.577
975	97500342	97510922	-1.5582	2	2.0871	1.7411	1.8839	1.5806	121.06	495.147
975	97500243	97510931	-0.985	2	2.0871	1.7411	1.8839	0.8306	23.9195	458.849
975	97500130	97510932	-0.8006	2	2.0871	1.7411	1.8839	0.2641	29.7946	420.78
975	97500111	97510948	0.8672	2	2.0871	1.7411	1.8839	2.6131	89.3103	632.537
975	97500091	97510963	-1.8803	2	2.0871	0.2621	1.8839	2.6131	150.65	491.329
975	97500173	97510974	0.5421	2	2.0871	1.7411	1.8839	2.6131	26.8425	658.299
975	97500318	97510989	0.9327	1	2.0871	1.7411	1.8839	2.0787	26.3041	523.121
975	97500080	97511005	-0.3378	2	2.0871	0.2621	1.8839	2.6131	174.955	695.508
975	97500201	97511014	-0.7168	1	1.0419	0.2621	1.8839	1.1914	26.8236	575.45
975	97500340	97511022	0.9248	1	2.0871	1.7411	1.8839	2.6131	3.05714	720.654
975	97500358	97511042	1.0954	2	2.0871	1.7411	1.8839	2.0787	27.0871	731.565
975	97500347	97511060	1.0304	2	-1.3058	-0.92	1.8839	2.6131	8.70131	707.848
975	97500065	97511063	0.5389	2	2.0871	-0.9827	1.8839	2.0787	28.9492	551.676
975	97500179	97511065	-0.5435	2	2.0871	1.7411	1.8839	2.6131	95.5734	543.757
975	97500227	97511067	0.4134	1	2.0871	-2.1464	1.8839	2.6131	27.7217	649.315
975	97500112	97511069	1.6728	2	-2.3003	1.7411	1.8839	2.6131	24.268	527.826
975	97500314	97511089	1.5211	2	2.0871	0.2621	1.8839	2.6131	167.799	669.954
975	97500135	97511094	0.8868	2	2.0871	0.8126	1.8839	1.7513	27.4726	648.986
975	97500209	97511115	-1.0879	1	2.0405	1.7411	1.8839	2.6131	153.167	556.575
975	97500314	97511116	0.7115	2	2.0871	0.7522	1.8839	0.7568	167.799	691.022
975	97500044	97511117	-0.1991	2	-2.3003	0.2621	1.8839	0.0127	28.0356	464.966
975	97500240	97511118	1.2348	1	0.5102	1.1963	1.8839	2.6131	75.2142	663.725
975	97500184	97511120	-0.1792	2	0.5102	1.7411	1.8839	2.6131	177.053	418.937
975	97500318	97511134	0.3886	1	1.0419	1.7411	1.8839	2.0787	26.3041	518.924
975	97500314	97511137	-0.0358	2	2.0871	1.243	1.8839	2.6131	167.799	687.406
975	97500091	97511141	-1.174	1	2.0871	1.7411	1.8839	2.6131	150.65	550.229
975	97500217	97511142	-2.2118	1	2.0871	0.2621	1.8839	0.1372	25.2429	372.552
975	97500268	97511171	1.2285	1	1.4931	-0.1652	1.8839	0.8628	25.8313	550.76
975	97500255	97511194	0.7583	2	2.0871	1.7411	1.8839	2.6131	22.8468	698.217
975	97500180	97511203	0.5677	1	2.0871	1.7411	1.8839	2.0787	27.1356	635.8
975	97500042	97511225	-1.0926	2	-0.0752	0.2621	1.8839	0.8942	90.4541	566.702
975	97500059	97511237	0.6012	1	2.0871	1.7411	1.8839	1.7916	28.2012	588.079
975	97500071	97511238	-1.3329	1	0.3716	1.7411	1.8839	2.2943	29.9185	521.267
975	97500207	97511246	0.0629	2	0.5102	1.7411	1.8839	2.0787	144.165	676.4
975	97500105	97511247	1.4123	1	2.0871	1.7411	1.8839	1.5482	24.0688	709.394
975	97500301	97511251	1.8891	2	2.0871	-0.9827	1.8839	2.6131	96.107	688.664
975	97500314	97511253	0.2934	1	2.0871	1.7411	1.8839	2.6131	179.214	513.859
975	97500213	97511262	-0.4774	1	2.0871	1.7411	1.8839	1.5806	29.141	441.453
975	97500139	97511288	-0.6227	2	-0.0716	-0.9827	1.8839	2.6131	162.687	567.566
975	97500112	97511289	1.2391	1	2.0871	1.7411	1.8839	2.6131	21.975	540.175
975	97500295	97511293	-1.0221	2	2.0871	-1.306	1.8839	2.0787	78.8141	707.046
975	97500316	97511297	0.4108	2	2.0871	1.7411	1.8839	2.6131	24.3534	582.86
975	97500007	97511300	1.0388	2	2.0871	1.7411	1.8839	2.6131	27.1076	421.143
975	97500157	97511301	0.9556	2	-2.3003	-0.7837	1.8839	2.6131	27.6165	632.541
975	97500175	97511309	-0.8809	1	0.7551	0.2621	1.8839	1.7513	29.0415	516.054
975	97500314	97511323	-0.7369	1	2.0871	1.7411	1.8839	2.6131	179.214	585.725
975	97500223	97511346	0.2148	2	-0.2254	1.7411	1.8839	1.7513	29.5249	588.857
975	97500109	97511348	1.2039	2	0.3812	-0.4066	1.8839	2.6131	25.2889	703.526
975	97500204	97511389	-0.8486	2	2.0871	1.7411	1.8839	2.0787	56.4024	609.465
975	97500019	97511406	-0.6618	1	0.2751	-0.0193	1.8839	0.9271	132.463	533.211
975	97500057	97511423	-0.5221	2	2.0871	1.7411	1.8839	1.3555	170.828	467.905
975	97500053	97511424	0.0342	1	2.0871	1.7411	1.8839	2.6131	27.0778	512.127
975	97500032	97511430	0.3396	1	-0.3644	-0.569	1.8839	1.7513	98.0243	716.435
975	97500039	97511432	-0.6444	2	-2.3003	1.7411	1.8839	-0.5831	160.457	580.723
975	97500309	97511434	1.1766	2	0.5102	1.7411	1.8839	2.6131	200.707	444.304
975	97500242	97511493	1.4675	2	0.5102	1.7411	1.8839	1.5998	26.5251	674.096
975	97500243	97511530	0.917	2	2.0871	1.7411	1.8839	2.6131	23.9195	625.076
975	97500147	97511557	-1.7139	1	2.0871	-0.1652	1.8839	2.6131	25.1143	484.879
975	97500109	97511568	1.0374	2	2.0871	1.7411	1.8839	2.6131	25.2889	646.507
975	97500287	97511598	0.5405	2	-0.7726	1.7411	1.8839	2.0787	24.4171	633.964
975	97500073	97511609	-1.1654	2	-1.3097	-1.4829	1.8839	2.6131	124.685	601.583
975	97500032	97511611	1.1697	2	2.0871	1.7411	1.8839	2.6131	98.0243	582.452
975	97500015	97511613	-0.0152	2	0.5102	1.7411	1.8839	2.0787	27.7585	469.56
975	97500044	97511626	-0.2603	2	2.0871	1.7411	1.8839	1.5482	28.0356	522.167
975	97500137	97511633	-0.3619	2	0.5102	1.7411	1.8839	0.638	109.399	413.19
975	97500360	97511642	-0.9605	2	0.5102	-1.7389	1.8839	2.0787	142.898	655.375
975	97500079	97511643	-1.7087	2	1.1884	1.7411	1.8839	2.6131	50.9124	475.186
975	97500140	97511645	-0.9814	1	0.0291	0.2621	1.8839	1.7916	79.6676	596.981
975	97500098	97511647	0.9425	1	1.4882	-0.3121	1.8839	1.7513	24.8182	611.491
975	97500314	97511698	0.3246	1	2.0871	1.7411	1.8839	2.6131	179.214	553.615
975	97500038	97511706	-1.2329	2	2.0871	1.7411	1.8839	2.6131	372.369	505.881
975	97500354	97511707	0.6031	2	2.0871	1.7411	1.8839	1.5806	25.4673	421.805
975	97500346	97511721	0.9324	2	2.0871	-0.6723	1.8839	2.6131	175.4	644.681
975	97500179	97511748	-0.6689	1	2.0871	1.7411	1.8839	2.6131	95.5734	582.119
975	97500026	97511749	-1.356	1	2.0871	1.7411	1.8839	2.5479	71.0089	616.328
975	97500224	97511757	-1.27	2	0.5102	0.2621	1.8839	0.638	27.7925	465.125
975	97500328	97511781	-1.7987	1	-0.62	1.7411	1.8839	1.2316	29.8078	486.25
975	97500036	97511792	0.3293	2	2.0871	0.9759	1.8839	1.7513	24.042	685.167
975	97500294	97511794	0.8437	2	0.5102	-0.3121	1.8839	0.5046	25.4695	734.239
975	97500104	97511805	1.1248	1	0.7904	0.8126	1.8839	1.2316	175.896	668.87
975	97500359	97511807	0.5142	1	2.0871	0.8126	1.8839	2.0787	92.9918	711.558
975	97500119	97511809	0.7045	2	-0.5048	-0.267	1.8839	0.6977	25.0987	692.255
975	97500285	97511816	-0.1397	1	0.2432	1.7411	1.8839	2.6131	172.577	558.249
975	97500235	97511820	-0.3499	2	2.0871	0.2621	1.8839	2.0787	25.2745	616.639
975	97500079	97511826	-1.6274	2	2.0871	1.7411	1.8839	0.1372	50.9124	313.692
975	97500023	97511837	1.6128	2	-0.0716	-0.92	1.8839	2.6131	210.731	538.891
975	97500076	97511848	0.1046	1	2.0871	0.9759	1.8839	0.9271	26.0623	419.022
975	97500235	97511853	1.0162	1	2.0871	-0.9827	1.8839	1.4205	25.2745	710.56
975	97500243	97511854	1.1365	1	2.0871	0.8126	1.8839	1.2316	23.9195	726.303
975	97500134	97511863	-3.1119	2	-2.3003	-1.4829	1.8839	-0.1119	30.0216	379.502
975	97500186	97511882	0.7348	1	2.0871	1.1963	1.8839	2.6131	27.0778	585.727
975	97500057	97511893	-0.3291	2	-0.5827	1.1963	1.8839	2.6131	170.828	518.03
975	97500250	97511901	0.7149	1	2.0871	1.7411	1.8839	2.6131	27.7875	608.279
975	97500034	97511903	-0.9643	1	0.2751	0.2621	1.8839	0.9112	24.7044	619.54
975	97500162	97511927	0.5611	1	0.7869	-0.3121	1.8839	2.0787	26.3423	526.757
975	97500038	97511928	-0.4195	2	2.0871	1.7411	1.8839	2.6131	372.369	460.235
975	97500015	97511944	-0.1486	1	2.0871	1.7411	1.8839	2.6131	27.7585	635.672
975	97500354	97511951	-0.379	1	2.0871	-0.9827	1.8839	2.0787	25.4673	582.507
975	97500147	97511954	2.4908	2	2.0871	1.7411	1.8839	2.6131	27.7349	578.295
975	97500040	97511960	1.16	2	2.0871	-0.3121	1.8839	1.0781	5.17143	545.515
975	97500326	97511964	0.7164	2	2.0871	1.7411	1.8839	2.0787	27.8653	663.154
975	97500226	97511980	1.2691	1	2.0871	0.7522	1.8839	2.6131	3.21489	696.415
975	97500249	97511988	-1.267	2	-1.037	1.7411	1.8839	1.2422	132.463	468.222
975	97500314	97511989	0.7305	2	2.0871	1.7411	1.8839	2.6131	167.799	617.048
975	97500082	97512001	-0.2535	1	2.0871	1.1963	1.8839	2.0787	24.2984	607.32
975	97500214	97512003	0.6016	2	0.5102	1.348	1.8839	2.6131	6.17143	589.693
975	97500183	97512016	-2.3381	1	0.2147	-0.3121	1.8839	0.9714	28.5922	575.008
975	97500304	97512060	1.1475	1	0.8594	0.8126	1.8839	2.6131	26.5062	597.591
975	97500012	97512073	-2.1769	2	2.0871	0.2621	1.8839	2.6131	155.704	605.179
975	97500284	97512085	-0.1769	1	2.0871	0.2621	1.8839	2.0787	28.2037	535.035
975	97500300	97512091	-1.4722	2	2.0871	-1.0946	1.8839	2.6131	260.504	554.71
975	97500004	97512098	-0.154	2	2.0871	-0.9827	1.8839	0.2814	25.4531	691.933
975	97500318	97512101	1.0474	2	2.0871	1.7411	1.8839	0.1372	27.7654	508.848
975	97500011	97512112	1.0333	2	2.0871	1.7411	1.8839	2.0787	76.8635	587.578
975	97500120	97512117	0.2969	2	0.5102	0.2621	1.8839	1.7916	29.2845	446.892
975	97500336	97512126	0.796	1	2.0871	-0.9827	1.8839	0.2694	23.5221	656.273
975	97500179	97512133	0.8766	2	2.0871	1.7411	1.8839	2.6131	95.5734	645.062
975	97500235	97512141	-0.7491	1	2.0871	1.7411	1.8839	2.6131	25.2745	640.239
975	97500287	97512149	0.7783	2	0.5102	-0.1652	1.8839	1.3468	24.4171	761.629
975	97500227	97512161	0.9728	1	0.5467	1.7411	1.8839	1.5482	27.7217	673.073
975	97500306	97512162	1.0362	1	1.0383	-0.92	1.8839	2.0787	26.3172	640.4
975	97500303	97512164	0.9466	2	2.0871	-0.9827	1.8839	2.0787	24.8567	571.937
975	97500067	97512177	0.3655	1	2.0871	1.7411	1.8839	2.6131	137.903	586.232
975	97500251	97512198	0.2034	2	-0.62	-0.9827	1.8839	0.0127	27.9115	415.213
975	97500233	97512199	1.0931	2	0.7551	1.7411	1.8839	2.0787	27.3753	614.162
975	97500228	97512212	0.71	1	2.0871	0.2621	1.8839	2.0787	26.5668	566.253
975	97500063	97512222	0.8409	1	-0.62	-0.4066	1.8839	1.6946	33.1429	735.036
975	97500269	97512244	-1.1584	1	2.0871	-0.6723	1.8839	0.3568	27.725	437.987
975	97500317	97512258	0.5803	2	2.0871	-2.1464	1.8839	1.5806	171.41	545.123
975	97500200	97512263	0.6984	2	-2.3003	1.7411	1.8839	1.6394	154.807	564.885
975	97500172	97512276	1.3293	2	0.7586	-1.4829	1.8839	2.0787	28.8416	647.651
975	97500063	97512292	2.1534	2	2.0871	-1.3539	1.8839	1.5482	33.1429	737.442
975	97500116	97512316	-1.1735	1	2.0871	1.7411	1.8839	1.0781	25.7939	461.617
975	97500153	97512317	-1.8262	2	-1.3412	-2.1464	1.8839	2.6131	29.1933	480.14
975	97500191	97500004	0.8611	2	0.4105	-0.9827	1.2374	1.0781	26.0095	658.921
975	97500135	97500007	0.5137	2	1.5391	0.5454	1.2374	1.7513	27.4726	580.004
975	97500302	97500012	1.2346	2	2.0871	-0.6723	1.2374	1.9003	181.65	603.432
975	97500062	97500025	0.1651	2	1.4931	0.147	1.2374	2.6131	24.8098	623.052
975	97500130	97500104	1.2253	1	-0.7726	1.1963	1.2374	1.0123	27.5491	523.011
975	97500204	97500109	-2.0257	2	0.5102	0.2621	1.2374	0.638	56.4024	485.617
975	97500005	97500121	0.7212	2	-0.0073	-0.523	1.2374	1.3752	28.4593	528.579
975	97500305	97500145	-1.9918	2	2.0871	1.7411	1.2374	2.6131	169.225	534.576
975	97500155	97500155	0.4401	2	2.0871	1.7411	1.2374	1.6946	23.8486	616.859
975	97500233	97500164	-0.5223	1	0.5102	-0.9827	1.2374	1.7513	27.3753	724.231
975	97500162	97500167	-0.239	1	2.0871	0.2621	1.2374	2.0787	26.3423	562.335
975	97500154	97500180	1.1245	2	2.0871	-0.6723	1.2374	2.0787	136.945	544.245
975	97500359	97500207	1.0774	1	0.1214	-0.3121	1.2374	2.0787	92.9918	687.105
975	97500302	97500226	0.6765	1	2.0871	1.1963	1.2374	1.2316	181.65	619.939
975	97500229	97500233	-0.468	2	-0.62	1.7411	1.2374	2.6131	179.881	638.644
975	97500289	97500252	0.4429	2	2.0871	0.8126	1.2374	2.6131	24.5949	622.073
975	97500323	97500302	-0.9699	1	-0.0999	-0.3121	1.2374	2.6131	129.673	602.042
975	97500092	97500314	-0.2676	1	1.0419	-0.267	1.2374	1.3052	26.5937	622.648
975	97500210	97500349	0.1357	2	0.4798	0.2621	1.2374	-0.4042	25.6456	645.605
975	97500004	97500358	0.2625	2	2.0871	1.7411	1.2374	1.5482	25.4531	653.506
975	97500198	97500399	0.2015	2	2.0871	0.8126	1.2374	0.8628	28.943	661.691
975	97500348	97500415	-0.4073	2	0.9296	-0.3626	1.2374	2.0787	26.5468	484.914
975	97500154	97500420	-1.7274	2	2.0871	0.2621	1.2374	0.8628	136.945	570.202
975	97500233	97500428	0.9743	1	2.0871	0.9269	1.2374	2.6131	27.3753	707.459
975	97500022	97500429	-1.341	2	0.1183	-0.569	1.2374	1.4205	136.31	564.064
975	97500158	97500474	1.4058	1	2.0871	0.2621	1.2374	2.6131	27.0778	627.152
975	97500358	97500493	0.5994	2	1.1543	0.2621	1.2374	2.6131	25.8101	727.065
975	97500231	97500494	1.3106	2	0.5102	-0.3121	1.2374	2.6131	28.3882	677.721
975	97500085	97500530	0.8762	2	1.1506	1.7411	1.2374	1.5482	25.9243	589.157
975	97500109	97500539	-0.1109	1	0.5102	0.147	1.2374	2.0787	25.2889	535.08
975	97500345	97500556	-0.6974	1	2.0871	-1.0946	1.2374	2.6131	114.913	618.687
975	97500192	97500570	-0.5119	2	2.0871	1.7411	1.2374	2.6131	26.2316	566.288
975	97500200	97500573	-0.8604	1	0.9296	1.7411	1.2374	2.6131	154.807	702.064
975	97500205	97500612	1.1267	1	0.6521	-2.1464	1.2374	1.3468	25.6425	651.755
975	97500110	97500656	-0.0167	2	0.7869	-0.3121	1.2374	0.5572	8.57143	578.122
975	97500355	97500677	0.6214	1	2.0871	1.243	1.2374	2.0787	167.764	687.307
975	97500062	97500699	0.2559	1	2.0871	0.9269	1.2374	2.6131	24.0743	532.752
975	97500308	97500720	1.5646	1	2.0871	-0.569	1.2374	0.8018	152.917	638.555
975	97500061	97500724	-0.6449	1	2.0871	0.2621	1.2374	1.4205	27.5143	550.175
975	97500346	97500727	1.056	2	2.0871	1.7411	1.2374	2.0787	175.4	647.623
975	97500332	97500745	0.7491	1	-0.1061	-0.6723	1.2374	1.7513	9.36914	626.738
975	97500214	97500747	-1.3572	2	-0.0716	-0.569	1.2374	2.6131	6.17143	592.612
975	97500350	97500749	0.7634	1	-0.7726	-0.9827	1.2374	2.6131	28.1025	637.544
975	97500006	97500760	0.9067	1	0.5102	-0.9827	1.2374	2.6131	15.7105	632.794
975	97500227	97500787	0.0956	1	2.0871	0.9269	1.2374	2.6131	27.7217	677.852
975	97500307	97500798	-1.6308	1	0.5102	1.7411	1.2374	1.7513	119.082	617.621
975	97500080	97500804	0.8679	1	2.0871	0.8126	1.2374	1.0123	174.955	669.759
975	97500208	97500811	1.4555	1	2.0871	1.7411	1.2374	2.6131	25.4668	816.149
975	97500318	97500823	0.3092	1	2.0871	1.7411	1.2374	1.9404	26.3041	610.071
975	97500044	97500853	0.0523	1	-0.62	0.2621	1.2374	2.6131	28.0356	513.796
975	97500113	97500879	1.0097	1	2.0871	0.8126	1.2374	2.6131	25.9243	687.005
975	97500327	97500896	0.2183	1	0.4764	-0.3121	1.2374	1.7513	25.0175	605.135
975	97500314	97500901	1.7613	2	-0.62	0.8126	1.2374	1.0781	167.799	581.744
975	97500100	97500927	1.0274	2	-1.1882	-0.3121	1.2374	2.6131	30.1756	506.144
975	97500167	97500929	0.7851	2	2.0871	-0.9827	1.2374	1.5482	20.5735	564.428
975	97500264	97500949	-1.2545	1	2.0871	-0.3121	1.2374	2.6131	166.371	530.403
975	97500040	97500965	1.2311	1	-0.62	0.7522	1.2374	0.7796	5.67265	530.226
975	97500240	97500971	-1.4235	2	2.0871	1.1963	1.2374	2.6131	75.2142	715.546
975	97500159	97501014	-1.3378	2	2.0871	0.8126	1.2374	1.5482	130.978	555.426
975	97500182	97501026	0.3543	2	0.7904	1.1963	1.2374	0.7178	144.989	621.975
975	97500309	97501057	0.4325	1	2.0871	1.7411	1.2374	-0.8016	200.707	522.25
975	97500332	97501106	1.2087	2	2.0871	1.7411	1.2374	2.6131	9.36914	518.837
975	97500139	97501107	1.4482	1	0.5102	0.147	1.2374	2.6131	162.687	529.587
975	97500007	97501128	0.9256	2	2.0871	0.2621	1.2374	2.6131	27.1076	574.538
975	97500203	97501188	1.268	1	2.0871	-1.7389	1.2374	2.6131	82.4689	704.739
975	97500188	97501207	0.2226	2	0.1526	-0.3121	1.2374	1.3052	27.3746	579.212
975	97500360	97501217	1.1594	2	0.5102	-0.3121	1.2374	2.6131	142.898	690.945
975	97500311	97501237	0.9503	1	2.0871	0.2621	1.2374	1.5482	176.146	753.249
975	97500320	97501306	-1.4584	2	2.0871	0.2621	1.2374	1.5482	131.413	625.485
975	97500260	97501313	0.572	2	0.5408	1.7411	1.2374	1.4205	27.9622	584.562
975	97500255	97501334	1.1167	1	2.0871	-0.9827	1.2374	1.5482	22.8468	560.431
975	97500289	97501402	0.9244	2	0.5102	0.2621	1.2374	1.7916	24.5949	673.587
975	97500245	97501403	1.1881	1	0.5102	-0.6723	1.2374	2.0787	26.2233	616.29
975	97500242	97501458	1.9303	1	2.0871	-0.9827	1.2374	2.6131	28.3231	640.829
975	97500087	97501459	-0.767	1	2.0871	0.8126	1.2374	1.5482	3.54149	456.606
975	97500113	97501478	1.5031	2	2.0871	0.4055	1.2374	2.6131	27.078	660.873
975	97500309	97501482	-1.9255	1	0.5102	1.1963	1.2374	2.0787	200.707	495.911
975	97500326	97501489	0.5161	1	2.0871	0.2621	1.2374	1.4712	27.8653	590.963
975	97500176	97501498	0.8761	1	2.0871	1.7411	1.2374	2.6131	180.359	636.155
975	97500352	97501501	0.673	1	2.0871	0.2621	1.2374	1.0781	26.5016	645.248
975	97500010	97501511	-0.667	2	1.3517	1.7411	1.2374	2.6131	22.0586	498.545
975	97500041	97501524	0.8165	2	0.7904	-2.1464	1.2374	1.3468	154.393	640.624
975	97500004	97501529	1.4288	1	1.1884	0.2621	1.2374	2.6131	27.1784	580.103
975	97500151	97501537	-0.7788	2	1.1847	1.1963	1.2374	1.0123	22.5912	508.966
975	97500201	97501545	-0.1503	2	-1.0333	-0.9827	1.2374	2.6131	26.8236	709.589
975	97500211	97501554	0.3191	1	2.0871	1.7411	1.2374	2.6131	25.5853	503.929
975	97500030	97501589	-0.9966	1	0.5102	-2.1464	1.2374	2.6131	23.517	483.079
975	97500295	97501621	0.1452	1	0.5102	-0.9827	1.2374	1.1495	76.5875	641.306
975	97500093	97501634	0.749	1	2.0871	1.1963	1.2374	2.6131	130.879	659.361
975	97500281	97501635	0.0288	1	2.0871	1.1963	1.2374	2.6131	28.363	528.123
975	97500179	97501642	-1.667	1	1.5391	1.1963	1.2374	2.0787	95.5734	537.978
975	97500310	97501651	0.7552	2	-0.103	-0.569	1.2374	0.2694	117.234	575.352
975	97500035	97501674	0.9788	1	1.4931	0.2621	1.2374	2.0787	27.6372	632.917
975	97500336	97501736	0.8453	1	0.7551	0.2621	1.2374	2.6131	23.5221	636.6
975	97500135	97501741	0.6981	1	2.0871	-0.267	1.2374	1.7513	26.1255	657.376
975	97500030	97501757	-0.0409	1	2.0871	0.2621	1.2374	2.6131	23.517	590.235
975	97500317	97501760	-1.2245	2	1.4882	0.7522	1.2374	1.5998	179.575	654.724
975	97500001	97501800	0.2153	1	0.9261	0.2621	1.2374	1.7916	27.1379	610.591
975	97500201	97501816	0.262	2	1.0383	0.7522	1.2374	1.7513	26.8236	623.765
975	97500138	97501832	-1.3641	1	2.0871	1.0763	1.2374	2.6131	187.099	624.89
975	97500062	97501895	0.9903	1	2.0871	0.2621	1.2374	2.6131	24.0743	667.545
975	97500318	97501936	1.1834	2	-0.103	-0.569	1.2374	1.0781	27.7654	620.328
975	97500254	97501968	0.6942	1	-0.103	-0.6723	1.2374	0.7178	30.439	568.381
975	97500281	97501976	0.1859	1	0.1494	0.2621	1.2374	2.6131	28.363	621.696
975	97500136	97502004	0.4716	2	1.1543	-0.1652	1.2374	1.0781	44.5185	791.209
975	97500240	97502025	-1.9151	2	0.5068	-0.267	1.2374	0.8606	75.2142	624.933
975	97500143	97502038	0.1568	1	-0.0999	-0.9827	1.2374	0.8628	184.207	633.377
975	97500120	97502076	-1.0428	2	0.5102	-0.9827	1.2374	0.8628	29.2845	568.388
975	97500200	97502089	-0.4554	1	2.0871	1.7411	1.2374	2.6131	154.807	596.042
975	97500327	97502125	0.6255	1	2.0871	-0.6163	1.2374	2.6131	25.0175	505.175
975	97500073	97502135	0.3029	1	1.1469	-0.9827	1.2374	1.0781	124.685	652.562
975	97500059	97502162	0.7758	1	2.0871	1.7411	1.2374	2.0787	28.2012	519.804
975	97500307	97502166	-0.5388	1	2.0871	0.2621	1.2374	2.6131	119.082	583.25
975	97500180	97502169	1.3654	1	2.0871	1.7411	1.2374	2.6131	27.1356	647.135
975	97500022	97502179	-1.1377	2	0.7551	-0.6723	1.2374	2.0787	136.31	619.055
975	97500233	97502199	1.8528	1	2.0871	1.7411	1.2374	1.5482	27.3753	634.806
975	97500055	97502208	0.7329	1	1.5391	0.2621	1.2374	1.5482	27.4366	594.584
975	97500271	97502223	1.6047	1	0.5102	-0.9827	1.2374	2.6131	25.4625	698.138
975	97500259	97502232	1.1032	1	0.7517	-0.267	1.2374	1.0781	27.5091	593.259
975	97500260	97502256	1.1819	1	1.3517	-0.9827	1.2374	2.6131	27.9622	561.164
975	97500260	97502289	-1.4808	2	1.3517	-2.1464	1.2374	2.6131	27.9622	501.477
975	97500286	97502291	-0.5339	1	1.5391	1.348	1.2374	1.6946	465.365	454.137
975	97500352	97502294	1.011	2	2.0871	1.7411	1.2374	1.7513	26.6298	707.646
975	97500207	97502332	0.9563	1	2.0871	-0.9827	1.2374	2.6131	144.165	714.853
975	97500199	97502341	-2.2093	1	-0.62	0.2621	1.2374	1.5482	104.608	529.247
975	97500035	97502363	0.9791	1	2.0871	1.1963	1.2374	2.0787	27.6372	536.856
975	97500317	97502364	1.2453	2	2.0871	1.7411	1.2374	1.7513	179.575	657.232
975	97500295	97502395	-1.3538	1	1.5391	-0.0193	1.2374	1.7513	76.5875	665.854
975	97500139	97502419	-1.4041	1	-1.6579	-0.6723	1.2374	2.6131	162.687	528.842
975	97500087	97502424	-0.5913	2	0.5102	0.2621	1.2374	1.7916	3.22857	585.898
975	97500196	97502444	-0.2967	1	2.0871	1.1963	1.2374	1.7513	61.5346	608.561
975	97500039	97502446	-2.9498	1	-0.2254	-0.3121	1.2374	1.4205	160.457	563.081
975	97500047	97502447	-1.015	1	1.2234	1.7411	1.2374	2.0787	177.311	553.84
975	97500108	97502474	-0.2638	1	0.5102	-2.1464	1.2374	1.7513	61.4999	521.661
975	97500014	97502575	1.2659	2	2.0871	1.348	1.2374	0.7178	27.7601	663.617
975	97500082	97502646	0.7413	1	-0.3644	-0.6723	1.2374	1.7513	24.2984	655.148
975	97500052	97502653	-0.8453	2	0.1494	-0.3121	1.2374	2.0787	27.3018	611.899
975	97500355	97502658	-1.6696	2	0.2432	1.7411	1.2374	2.6131	167.764	531.378
975	97500173	97502675	1.3145	1	2.0871	1.1963	1.2374	2.6131	26.8425	659.255
975	97500230	97502763	0.6351	1	0.5102	0.0494	1.2374	1.7513	28.2151	661.493
975	97500241	97502839	-1.9178	2	-0.3302	-0.3121	1.2374	1.0781	168.585	637.341
975	97500255	97502851	0.6081	1	1.4882	0.9269	1.2374	1.5482	22.8468	687.477
975	97500002	97502854	-0.286	1	0.7551	-1.0946	1.2374	2.6131	30.0677	639.342
975	97500229	97502875	-1.7396	2	2.0871	1.7411	1.2374	1.7513	173.589	391.961
975	97500071	97502885	0.62	1	-0.1313	-0.0193	1.2374	1.3468	28.4114	498.773
975	97500012	97502912	0.505	1	2.0871	0.2621	1.2374	2.6131	155.704	575.031
975	97500063	97502920	0.3878	2	1.1847	-0.3121	1.2374	0.8418	33.1429	751.899
975	97500155	97502922	1.3642	1	0.7904	-0.3121	1.2374	0.428	23.8486	614.521
975	97500180	97502972	-0.0574	2	2.0871	-0.9827	1.2374	2.6131	27.1356	676.648
975	97500331	97502983	-1.0591	1	1.4931	0.8126	1.2374	2.0787	92.3232	606.646
975	97500013	97503006	0.6339	1	0.5102	-0.267	1.2374	2.6131	27.5057	642.306
975	97500021	97503064	-0.8711	1	1.1884	1.7411	1.2374	0.8628	25.0553	595.769
975	97500021	97503072	0.9744	1	1.1543	0.8126	1.2374	1.2316	25.0553	683.83
975	97500312	97503100	-0.435	1	0.4105	0.2621	1.2374	2.6131	189.377	598.812
975	97500171	97503161	-1.6754	1	0.7551	0.2621	1.2374	2.0787	91.9312	560.049
975	97500200	97503165	0.2726	1	2.0871	1.7411	1.2374	2.6131	154.807	552.088
975	97500059	97503166	-0.617	2	2.0871	1.7411	1.2374	2.0787	28.2012	554.313
975	97500052	97503180	-0.2847	1	0.1808	-0.3121	1.2374	2.6131	27.3018	591.882
975	97500042	97503204	-1.4378	1	2.0871	-0.9827	1.2374	2.0787	90.4541	673.232
975	97500044	97503284	-1.6659	1	-0.62	1.7411	1.2374	2.6131	28.0356	387.985
975	97500355	97503298	-0.0926	1	0.7869	0.2621	1.2374	2.6131	167.764	597.978
975	97500152	97503309	-0.1218	1	2.0871	0.2621	1.2374	2.6131	171.796	632.242
975	97500356	97503316	-2.5252	1	0.7551	0.2621	1.2374	1.5482	300.094	575.407
975	97500205	97503318	-0.4741	1	2.0871	0.2621	1.2374	2.0787	25.6425	569.963
975	97500357	97503319	0.3353	2	1.1506	0.5454	1.2374	2.6131	23.546	622.862
975	97500256	97503335	0.3634	1	0.5102	0.9269	1.2374	1.3052	95.2939	611.092
975	97500155	97503358	0.7486	1	2.0871	0.8126	1.2374	2.6131	23.8486	617.757
975	97500191	97503369	0.9684	1	2.0871	0.2621	1.2374	2.6131	25.2385	663.823
975	97500008	97503408	0.9957	1	1.4931	0.2621	1.2374	1.7513	24.6321	559.129
975	97500076	97503429	0.54	1	0.5102	1.1963	1.2374	1.7513	26.0623	576.47
975	97500013	97503432	1.0413	1	2.0871	1.7411	1.2374	2.6131	27.5057	670.769
975	97500068	97503444	0.3602	1	-0.3644	1.7411	1.2374	1.1891	23.6536	549.529
975	97500204	97503469	-0.4315	2	2.0871	1.1963	1.2374	0.5006	56.4024	537.5
975	97500188	97503502	-1.0552	2	0.0546	-0.3121	1.2374	0.3614	27.3746	552.078
975	97500359	97503508	0.4355	1	1.3517	0.2621	1.2374	2.0787	92.9918	756.531
975	97500063	97503544	-0.6633	1	0.5102	0.2621	1.2374	2.0787	33.1429	570.536
975	97500277	97503572	0.0434	2	-1.0773	1.1963	1.2374	0.9011	159.958	551.594
975	97500216	97503589	0.7479	1	2.0871	1.1963	1.2374	1.0781	28.1536	581.584
975	97500290	97503604	0.1176	1	0.5102	-0.3121	1.2374	2.6131	27.5557	670.686
975	97500340	97503612	-0.876	1	1.0419	0.9269	1.2374	2.6131	3.05714	617.478
975	97500132	97503628	1.0716	1	1.1506	-0.6723	1.2374	1.7513	28.5656	808.874
975	97500191	97503661	0.8417	1	0.7904	-0.3121	1.2374	0.8628	25.2385	599.109
975	97500183	97503697	0.811	1	2.0871	0.147	1.2374	2.0787	28.5922	529.773
975	97500154	97503742	1.2129	1	1.0383	1.1963	1.2374	1.5482	136.945	652.903
975	97500313	97503784	0.702	2	0.5102	1.7411	1.2374	2.6131	23.4039	555.562
975	97500291	97503791	-0.5536	2	1.5391	-0.0193	1.2374	2.0787	258.512	611.311
975	97500233	97503815	0.6809	1	2.0871	-0.6723	1.2374	2.6131	27.3753	699.791
975	97500071	97503823	1.2649	2	1.1506	-0.6723	1.2374	2.0787	28.4114	526.155
975	97500268	97503832	0.7164	1	2.0871	-0.6723	1.2374	2.0787	25.8313	576.738
975	97500241	97503880	0.329	1	1.3517	1.1963	1.2374	1.7026	168.585	593.044
975	97500339	97503899	0.5361	1	1.0383	-0.1652	1.2374	2.6131	24.6014	553.142
975	97500157	97503902	1.1144	1	2.0871	1.7411	1.2374	2.6131	27.6165	590.824
975	97500207	97503945	-1.3729	1	1.4931	-0.0193	1.2374	2.6131	144.165	666.605
975	97500082	97503961	0.7913	2	2.0871	0.9269	1.2374	1.0781	24.2984	637.775
975	97500277	97503976	-0.3376	1	-0.0407	0.2621	1.2374	1.2316	159.958	529.309
975	97500332	97504007	0.76	1	1.0419	-0.9827	1.2374	1.5482	9.36914	699.483
975	97500105	97504010	-1.1466	1	1.1543	1.7411	1.2374	2.6131	24.0688	668.082
975	97500035	97504027	-0.3659	2	2.0871	1.7411	1.2374	2.6131	27.6372	565.345
975	97500111	97504054	0.9806	1	0.5102	1.348	1.2374	2.6131	89.3103	734.08
975	97500257	97504083	0.271	2	2.0871	0.7845	1.2374	2.6131	27.0778	563.377
975	97500287	97504085	0.8581	1	0.5102	-0.9827	1.2374	2.6131	24.4171	561.402
975	97500028	97504091	0.6539	2	0.7586	-0.0193	1.2374	0.7546	27.9641	594.656
975	97500318	97504093	0.919	2	1.3517	0.2621	1.2374	1.0781	27.7654	564.011
975	97500288	97504119	1.3653	1	1.0419	0.2621	1.2374	2.6131	223.54	708.85
975	97500264	97504127	0.5087	1	2.0871	1.7411	1.2374	1.3555	166.371	551.688
975	97500119	97504144	0.4414	2	2.0871	-0.267	1.2374	2.6131	25.0987	681.888
975	97500264	97504159	-0.2705	1	0.2464	1.348	1.2374	0.5572	166.371	585.331
975	97500359	97504190	0.9424	1	-0.2654	1.1963	1.2374	1.7513	92.9918	675.864
975	97500345	97504206	-0.9773	2	2.0871	1.7411	1.2374	2.6131	114.913	531.176
975	97500291	97504213	-1.9748	1	-1.1882	-0.1652	1.2374	2.6131	233.892	596.286
975	97500091	97504214	-0.8849	1	2.0871	0.2621	1.2374	1.2316	150.65	498.005
975	97500311	97504231	-0.6992	1	0.1494	0.2621	1.2374	2.0787	176.146	642.617
975	97500288	97504249	0.2667	1	1.3517	-1.7389	1.2374	1.4205	223.54	699.306
975	97500141	97504253	-0.203	1	2.0871	1.7411	1.2374	0.9972	27.3391	401.318
975	97500106	97504278	0.499	2	0.5102	-0.3121	1.2374	1.5482	289.894	545.839
975	97500034	97504347	1.1961	1	2.0871	-1.3951	1.2374	2.6131	24.7044	698.508
975	97500334	97504373	-0.6806	1	1.4931	0.8126	1.2374	1.7513	21.6622	536.083
975	97500102	97504379	0.7956	1	1.3517	1.7411	1.2374	2.0787	54.0461	571.216
975	97500001	97504423	-0.6682	2	0.891	-0.3121	1.2374	2.0787	25.6246	704.92
975	97500296	97504424	0.394	1	-0.5068	-0.267	1.2374	1.2316	25.292	728.722
975	97500303	97504433	1.216	1	-0.7695	0.7522	1.2374	1.5482	24.8567	686.308
975	97500076	97504452	-0.135	1	2.0871	0.8126	1.2374	1.7513	26.0623	659.282
975	97500064	97504504	-1.4823	2	0.9325	0.147	1.2374	2.6131	71.455	661.937
975	97500099	97504505	0.7547	1	2.0871	1.7411	1.2374	2.0787	24.9255	684.96
975	97500038	97504529	0.1027	1	0.5102	-0.569	1.2374	2.6131	372.369	728.044
975	97500012	97504532	-0.5168	2	0.2432	1.7411	1.2374	-0.0359	155.704	606.861
975	97500229	97504572	-2.1164	1	0.5102	-0.6723	1.2374	0.638	185.398	368.546
975	97500351	97504573	-0.9967	1	2.0871	-0.3121	1.2374	2.0787	88.0366	571.129
975	97500295	97504595	-1.0079	1	2.0871	-0.9827	1.2374	1.5016	76.5875	653.638
975	97500304	97504612	0.3191	1	0.5135	1.7411	1.2374	2.6131	26.5062	462.995
975	97500054	97504621	-0.5413	1	2.0871	0.2621	1.2374	2.6131	125.298	578.537
975	97500003	97504636	1.0122	1	-0.62	-0.6723	1.2374	1.7513	25.0365	633.253
975	97500053	97504647	0.9275	1	0.5102	0.2621	1.2374	1.5482	27.0778	611.319
975	97500276	97504648	-0.625	2	2.0871	1.7411	1.2374	1.7916	57.5819	460.968
975	97500021	97504720	-0.8065	1	2.0871	1.7411	1.2374	1.2159	25.0553	528.166
975	97500241	97504746	-1.122	1	2.0871	0.7522	1.2374	1.7513	168.585	697.787
975	97500331	97504763	-0.4258	2	1.4931	-0.9827	1.2374	2.6131	92.3232	724.884
975	97500135	97504764	0.4532	2	1.0419	0.8126	1.2374	1.5482	26.1255	681.65
975	97500119	97504798	0.735	2	0.5102	-0.3121	1.2374	2.0787	25.0987	613.145
975	97500314	97504821	0.174	1	0.5102	1.7411	1.2374	2.6131	179.214	597.486
975	97500290	97504829	0.8686	1	-0.62	-0.9827	1.2374	1.7513	27.5557	677.251
975	97500016	97504838	0.5444	1	0.6521	0.2621	1.2374	2.6131	186.329	560.152
975	97500356	97504869	-0.9825	2	0.7551	-0.9827	1.2374	1.7513	300.094	679.124
975	97500164	97504929	-1.6783	2	0.5102	0.147	1.2374	2.6131	41.2668	618.346
975	97500259	97504948	-0.618	2	-0.3302	1.7411	1.2374	1.7513	27.5091	583.737
975	97500063	97504953	0.7772	1	1.4931	0.147	1.2374	0.8628	33.1429	702.723
975	97500276	97504957	-2.0216	1	0.4399	1.7411	1.2374	1.7513	54.8399	488.952
975	97500015	97504961	0.2344	2	2.0871	1.348	1.2374	1.7916	27.7585	688.174
975	97500082	97504972	0.7398	1	1.0419	1.7411	1.2374	1.0781	24.2984	745.661
975	97500285	97504990	-1.3993	1	1.1506	1.7411	1.2374	1.7513	172.577	583.898
975	97500297	97505000	0.3999	1	1.1847	-0.9827	1.2374	2.6131	175.896	639.347
975	97500075	97505016	0.0982	1	0.5102	1.1963	1.2374	1.5482	56.3907	564.058
975	97500059	97505031	0.1938	1	0.5102	-1.7389	1.2374	2.6131	28.2012	555.165
975	97500155	97505040	1.0552	2	-0.0073	-0.6723	1.2374	2.0787	23.8486	720.643
975	97500336	97505099	0.6267	1	-0.0999	-1.036	1.2374	1.3468	23.5221	723.635
975	97500026	97505107	-1.7404	1	0.5102	-0.9827	1.2374	-0.5581	71.0089	536.148
975	97500176	97505108	-0.9693	2	1.0383	0.8126	1.2374	2.6131	180.359	727.55
975	97500311	97505137	0.8585	2	-0.5901	-0.6723	1.2374	1.5482	183.589	728.109
975	97500161	97505149	-0.8665	1	0.5102	0.2621	1.2374	1.062	29.141	572.899
975	97500198	97505210	0.082	2	2.0871	-0.0193	1.2374	2.6131	28.943	649.742
975	97500189	97505232	0.3513	1	2.0871	0.147	1.2374	2.0787	76.1967	505.984
975	97500038	97505261	-1.1199	1	-0.62	1.7411	1.2374	1.0123	372.369	568.593
975	97500193	97505264	-1.1528	2	0.5102	-0.569	1.2374	1.7513	28.1357	529.053
975	97500273	97505290	-0.2835	2	1.0741	0.2621	1.2374	1.2316	55.4698	482.053
975	97500146	97505332	0.8348	1	-0.3678	-0.6723	1.2374	1.5482	121.325	545.2
975	97500362	97505350	0.6033	2	-2.3003	1.7411	1.2374	2.6131	587.224	592.062
975	97500208	97505375	0.3696	1	0.2432	0.2621	1.2374	1.5482	25.4668	718.095
975	97500336	97505383	0.4202	1	2.0871	1.7411	1.2374	2.6131	23.5221	540.418
975	97500231	97505414	0.525	2	0.5102	0.2621	1.2374	1.0123	28.3882	640.847
975	97500328	97505434	-2.0312	1	2.0871	0.8126	1.2374	2.6131	29.8078	425.579
975	97500153	97505443	0.5909	1	-0.0073	0.2621	1.2374	2.6131	30.6738	585.097
975	97500172	97505445	1.0652	1	2.0871	-0.6723	1.2374	2.0787	30.3716	568.868
975	97500233	97505446	0.0457	1	0.4798	0.8126	1.2374	1.5482	27.3753	693.767
975	97500327	97505473	0.3068	2	2.0871	1.7411	1.2374	2.6131	26.5811	542.886
975	97500059	97505506	-0.0637	1	2.0871	1.7411	1.2374	2.6131	28.2012	579.747
975	97500147	97505525	-0.331	1	2.0871	1.1963	1.2374	1.2316	25.1143	464.872
975	97500166	97505543	-1.0238	1	2.0871	1.7411	1.2374	2.0787	27.3978	601.555
975	97500017	97505546	0.9516	2	0.5068	1.1963	1.2374	1.7513	27.5623	491.699
975	97500279	97505559	1.0458	1	2.0871	-0.6723	1.2374	2.6131	169.102	624.476
975	97500232	97505603	1.4377	2	-0.5068	1.1963	1.2374	1.1891	25.6003	679.372
975	97500012	97505605	-1.9889	1	0.2783	-0.6723	1.2374	1.9404	155.704	535.131
975	97500104	97505620	0.6271	2	0.5102	-0.3121	1.2374	0.1984	175.896	628.307
975	97500161	97505626	0.9939	1	0.5135	0.147	1.2374	0.3048	29.141	603.198
975	97500120	97505628	0.5434	2	1.4931	-0.1652	1.2374	1.7513	29.2845	553.043
975	97500216	97505635	0.1476	1	2.0871	1.7411	1.2374	1.2316	28.1536	523.126
975	97500130	97505641	-0.1118	1	2.0871	1.7411	1.2374	2.0787	27.5491	633.381
975	97500187	97505658	-3.0523	2	1.1469	1.7411	1.2374	2.0787	110.322	489.71
975	97500300	97505689	-0.8343	1	1.0419	1.1963	1.2374	2.6131	260.504	642.781
975	97500068	97505703	-0.1655	1	0.7869	-0.3121	1.2374	1.5482	23.6536	509.85
975	97500101	97505705	1.0073	1	2.0871	1.7411	1.2374	2.6131	25.0803	673.956
975	97500305	97505708	-1.1228	1	0.0236	0.9269	1.2374	2.0787	169.225	557.284
975	97500242	97505715	0.8907	1	0.5102	99	1.2374	2.6131	28.3231	660.055
975	97500097	97505731	-0.765	1	2.0871	1.7411	1.2374	2.6131	176.527	571.246
975	97500028	97505747	0.6121	1	2.0871	0.8126	1.2374	1.2316	27.9641	626.806
975	97500050	97505765	1.2524	1	1.1506	-0.3121	1.2374	2.0787	28.4141	638.554
975	97500362	97505769	-2.0083	1	2.0871	-0.9827	1.2374	1.0781	587.224	628.387
975	97500102	97505774	-0.2808	1	2.0871	0.2621	1.2374	1.7513	54.0461	648.006
975	97500037	97505775	-0.7689	2	0.5102	-0.523	1.2374	1.5482	24.5484	583.05
975	97500099	97505781	1.4312	1	-0.62	-0.267	1.2374	2.6131	24.9255	652.751
975	97500110	97505834	-0.7557	2	0.7586	-0.6723	1.2374	2.6131	8.57143	652.19
975	97500042	97505864	-1.7033	2	1.1506	-0.9827	1.2374	2.0787	90.4541	636.261
975	97500090	97505896	-1.0921	2	1.0741	-0.6723	1.2374	2.0787	113.962	647.807
975	97500193	97505909	0.707	1	-0.62	0.147	1.2374	2.6131	28.1357	666.342
975	97500330	97505911	-1.1705	1	-0.0999	0.147	1.2374	1.1891	171.013	601.187
975	97500187	97505936	-0.7686	2	2.0871	0.2621	1.2374	2.0787	110.322	506.084
975	97500084	97505966	0.7506	2	2.0871	-0.2139	1.2374	1.3493	86.9207	622.91
975	97500192	97505996	-0.3715	2	0.7517	1.243	1.2374	1.7513	26.2316	506.578
975	97500221	97506063	-0.1732	1	0.7869	-1.2422	1.2374	1.7513	77.3973	605.868
975	97500172	97506091	1.435	1	2.0871	1.1963	1.2374	1.7513	28.8416	614.228
975	97500160	97506097	-1.0863	2	1.5391	1.1963	1.2374	0.8628	440.328	624.78
975	97500083	97506103	-1.3859	2	-0.9225	-0.9827	1.2374	0.9501	67.7907	561.544
975	97500049	97506107	0.6407	1	2.0871	1.7411	1.2374	2.6131	26.1593	592.272
975	97500007	97506109	0.3107	1	-0.3302	1.7411	1.2374	1.5482	25.7523	656.925
975	97500215	97506141	-1.9896	1	-0.103	0.2621	1.2374	1.7916	81.2326	626.055
975	97500353	97506152	-1.5303	1	0.8839	0.9269	1.2374	2.0787	28.4674	547.693
975	97500046	97506180	0.4262	1	0.856	1.1963	1.2374	1.3752	19.7752	509.225
975	97500283	97506186	1.1685	1	2.0871	1.7411	1.2374	2.6131	24.7435	513.149
975	97500208	97506197	0.8091	1	2.0871	-0.2139	1.2374	1.5482	25.4668	726.338
975	97500038	97506201	0.2764	2	0.7551	-1.3539	1.2374	1.3555	372.369	579.123
975	97500171	97506222	-1.9274	2	0.5102	0.8126	1.2374	1.0781	91.9312	501.432
975	97500283	97506225	0.2971	1	0.5809	-0.9827	1.2374	2.6131	24.7435	551.849
975	97500136	97506242	-0.3273	1	1.1884	1.7411	1.2374	1.7513	46.9788	599.644
975	97500246	97506247	-1.0774	2	0.0205	1.7411	1.2374	0.5046	78.8265	643.019
975	97500229	97506253	-2.2194	2	2.0871	0.2621	1.2374	0.7546	173.589	529.686
975	97500358	97506263	0.8171	1	2.0871	0.2621	1.2374	1.2316	25.8101	627.384
975	97500041	97506268	0.8159	2	0.2464	1.7411	1.2374	2.0787	161.748	602.636
975	97500113	97506277	-0.6727	1	0.2432	-1.0946	1.2374	2.0787	25.9243	591.91
975	97500155	97506280	0.0892	1	1.0419	1.7411	1.2374	2.6131	23.8486	689.369
975	97500076	97506290	1.0862	2	0.5102	1.7411	1.2374	2.6131	26.0623	574.721
975	97500163	97506295	-0.394	1	1.1543	0.7522	1.2374	1.7916	49.7097	518.174
975	97500133	97506296	-1.1124	1	1.3517	0.5454	1.2374	2.6131	29.3177	511.48
975	97500088	97506318	1.1938	1	2.0871	1.7411	1.2374	2.0787	81.5821	591.621
975	97500026	97506461	-1.4525	2	-1.6631	-0.569	1.2374	1.5998	71.0089	565.058
975	97500358	97506465	1.48	1	-0.0073	-0.3121	1.2374	2.0787	25.8101	686.265
975	97500352	97506473	0.9729	1	2.0871	-0.6723	1.2374	1.0781	26.5016	730.489
975	97500079	97506493	-0.803	2	0.5102	0.9269	1.2374	0.9501	50.9124	490.085
975	97500151	97506500	-0.6533	1	2.0871	1.7411	1.2374	-0.321	22.5912	573.588
975	97500257	97506505	0.5918	2	-0.62	1.7411	1.2374	1.3468	27.0778	496.686
975	97500294	97506506	1.0757	1	1.1884	0.9269	1.2374	2.0787	25.4695	712.394
975	97500249	97506537	-1.7258	2	1.1543	-0.6723	1.2374	1.01	132.463	527.125
975	97500340	97506584	0.9729	1	2.0871	-0.3121	1.2374	2.0787	3.05714	750.293
975	97500233	97506596	0.9187	1	1.0419	0.2621	1.2374	2.6131	27.3753	684.948
975	97500271	97506600	1.0151	1	0.5102	-0.3121	1.2374	1.0781	25.4625	597.329
975	97500003	97506663	1.3591	1	1.0383	-0.6723	1.2374	1.1891	25.0365	718.644
975	97500230	97506664	0.7147	1	2.0871	1.7411	1.2374	2.6131	28.2151	597.127
975	97500223	97506686	0.0109	2	-0.103	0.2621	1.2374	2.6131	29.5249	546.64
975	97500028	97506736	1.445	2	2.0871	0.8126	1.2374	1.4205	27.9641	661.964
975	97500241	97506777	-0.3635	1	0.5102	-0.3121	1.2374	2.0787	168.585	638.553
975	97500049	97506784	-0.073	1	-1.6579	0.2621	1.2374	1.3052	26.1593	578.454
975	97500311	97506788	1.2095	2	0.0236	0.8126	1.2374	2.6131	183.589	662.408
975	97500048	97506839	-3.2284	1	-1.1919	-0.0193	1.2374	0.7546	171.224	498.097
975	97500216	97506845	-0.0091	1	1.4931	1.7411	1.2374	1.3052	28.1536	551.732
975	97500143	97506849	0.5623	1	-0.66	-0.6723	1.2374	2.0787	184.207	680.264
975	97500208	97506866	0.7655	1	2.0871	1.1963	1.2374	2.6131	25.4668	577.963
975	97500282	97506882	0.3234	2	0.5102	0.2621	1.2374	1.1276	70.3223	556.448
975	97500290	97506891	-0.7681	1	2.0871	1.7411	1.2374	1.3052	27.5557	554.508
975	97500151	97506901	0.4381	1	2.0871	0.2621	1.2374	2.6131	22.5912	419.447
975	97500226	97506921	0.2554	1	2.0871	0.2621	1.2374	1.7513	3.02857	661.434
975	97500339	97506935	-1.1079	1	1.5391	1.348	1.2374	2.6131	24.6014	643.87
975	97500337	97506953	0.5543	1	1.0419	0.7522	1.2374	2.0787	24.6032	621.09
975	97500145	97507005	-0.2091	1	-1.3451	-0.9827	1.2374	2.6131	181.957	595.165
975	97500015	97507015	-0.1049	1	2.0871	1.7411	1.2374	1.0781	27.7585	634.322
975	97500214	97507018	0.6187	1	2.0871	0.9269	1.2374	2.6131	6.5511	577.496
975	97500357	97507047	1.0823	2	2.0871	0.2621	1.2374	2.0787	23.546	671.472
975	97500233	97507054	0.0976	1	2.0871	-0.9827	1.2374	2.0787	27.3753	598.507
975	97500083	97507061	-0.4086	1	0.5102	0.2621	1.2374	0.3568	64.8433	398.031
975	97500059	97507067	-1.6682	1	2.0871	1.7411	1.2374	2.6131	28.2012	475.236
975	97500306	97507081	-0.0567	1	2.0871	1.7411	1.2374	1.7513	26.3172	485.262
975	97500287	97507138	0.9057	2	2.0871	-1.7389	1.2374	0.8475	24.4171	661.764
975	97500014	97507154	0.112	2	1.3517	-0.6723	1.2374	1.5998	27.7601	713.333
975	97500146	97507211	-1.5843	2	-0.203	0.8126	1.2374	1.3052	121.325	426.277
975	97500355	97507243	-0.4137	1	1.5391	1.348	1.2374	2.6131	167.764	517.948
975	97500131	97507253	-1.3742	1	0.7904	0.2621	1.2374	2.6131	149.246	504.663
975	97500033	97507267	-0.4696	1	2.0871	-0.9827	1.2374	2.6131	27.3225	629.922
975	97500358	97507269	0.3588	2	1.0419	-0.3121	1.2374	1.3052	25.8101	676.662
975	97500222	97507285	0.247	1	2.0871	0.2621	1.2374	1.7916	28.9275	564.948
975	97500201	97507314	0.8795	2	2.0871	0.0494	1.2374	1.7513	26.8236	532.063
975	97500090	97507384	0.9388	1	2.0871	0.2621	1.2374	2.6131	113.962	521.484
975	97500224	97507401	-1.8559	2	0.2751	0.8126	1.2374	2.6131	27.7925	507.416
975	97500029	97507427	0.0513	1	0.7904	0.2621	1.2374	1.7513	126.041	620.149
975	97500320	97507431	-0.5488	1	0.5102	0.2621	1.2374	1.7916	131.413	489.902
975	97500106	97507434	1.0274	1	0.7904	-0.6723	1.2374	2.0787	289.894	575.533
975	97500196	97507459	-0.0785	2	1.3517	1.243	1.2374	2.0787	61.5346	610.152
975	97500034	97507465	0.9949	1	0.5102	-0.3121	1.2374	1.7513	24.7044	697.031
975	97500141	97507469	-1.0148	1	2.0871	0.2621	1.2374	2.0787	25.6892	512.018
975	97500099	97507491	1.1092	1	2.0871	-0.6723	1.2374	1.7916	24.9255	632.924
975	97500086	97507546	0.0962	2	2.0871	0.2621	1.2374	1.5482	80.0727	539.65
975	97500112	97507547	-0.8993	1	0.2751	-0.9827	1.2374	1.0781	21.975	576.565
975	97500143	97507552	1.1405	2	1.3517	-0.6723	1.2374	2.6131	176.794	708.711
975	97500348	97507574	0.8361	1	0.378	-0.267	1.2374	2.6131	25.072	674.683
975	97500119	97507599	0.5941	2	2.0871	-0.3121	1.2374	1.7916	25.0987	621.349
975	97500254	97507624	0.9094	1	1.3517	0.2621	1.2374	1.5482	30.439	651.983
975	97500259	97507693	0.9245	1	-0.103	-0.569	1.2374	2.0787	27.5091	620.862
975	97500209	97507702	-1.7286	1	-0.0999	0.2621	1.2374	1.4712	153.167	462.9
975	97500017	97507784	1.397	1	2.0871	0.9269	1.2374	2.6131	26.2108	642.735
975	97500223	97507795	0.8452	1	-1.3412	1.243	1.2374	2.6131	29.5249	563.298
975	97500181	97507797	-1.3919	1	2.0871	1.7411	1.2374	2.0787	28.1189	559.391
975	97500182	97507798	-0.6198	1	0.6463	-0.0193	1.2374	1.3052	144.989	605.856
975	97500261	97507804	-1.6088	1	2.0871	0.2621	1.2374	1.4712	27.2183	342.744
975	97500038	97507832	-1.1925	1	2.0871	-0.3121	1.2374	2.6131	372.369	630.075
975	97500111	97507870	0.7887	2	0.3812	0.9269	1.2374	2.0787	89.3103	642.627
975	97500327	97507874	0.4695	2	0.7904	0.8126	1.2374	2.0787	26.5811	650.707
975	97500143	97507878	1.4066	2	0.5441	0.147	1.2374	0.3206	176.794	690.875
975	97500293	97507882	0.9816	1	1.3517	-0.569	1.2374	2.0787	26.0532	734.723
975	97500173	97507884	-0.445	1	-0.3644	-0.6723	1.2374	1.5482	26.8425	545.735
975	97500304	97507908	0.4877	2	-0.5827	1.7411	1.2374	2.6131	25.6526	622.566
975	97500032	97507920	-1.3395	1	2.0871	0.9269	1.2374	2.6131	98.0243	742.947
975	97500112	97507928	-0.0184	1	0.5102	0.2621	1.2374	2.0787	21.975	456.405
975	97500181	97507962	-1.3479	1	0.8945	-0.3121	1.2374	1.1276	28.1189	629.998
975	97500286	97507977	-0.1122	1	1.0741	-0.3121	1.2374	0.8628	465.365	607.597
975	97500239	97507995	-0.117	1	0.5102	-0.6723	1.2374	2.6131	123.795	596.165
975	97500255	97508010	1.4232	1	2.0871	-2.1464	1.2374	2.2943	22.8468	567.48
975	97500315	97508018	-0.2771	2	-0.3302	-0.2139	1.2374	1.7513	13.125	662.881
975	97500362	97508028	-1.7397	1	0.8945	0.2621	1.2374	2.0787	587.224	536.249
975	97500119	97508081	0.6659	1	2.0871	-0.3121	1.2374	1.0781	25.0987	631.4
975	97500257	97508151	0.2205	1	0.1494	0.8126	1.2374	2.6131	27.0778	565.216
975	97500278	97508154	0.118	1	0.0205	-0.3121	1.2374	2.6131	73.7502	484.605
975	97500296	97508171	0.7576	1	0.378	-0.6723	1.2374	1.3468	25.292	726.377
975	97500084	97508192	-0.7341	2	0.6487	0.2621	1.2374	1.7513	86.9207	608.885
975	97500316	97508204	-0.6625	2	2.0871	-2.1464	1.2374	2.0787	23.3319	586.727
975	97500095	97508229	0.423	2	0.5102	-2.1464	1.2374	1.0781	28.7821	545.698
975	97500212	97508248	-0.6753	2	-0.62	-0.7233	1.2374	1.4712	105.577	440.324
975	97500331	97508270	-0.8557	1	2.0871	1.7411	1.2374	2.0787	92.3232	682.612
975	97500242	97508271	0.8363	2	2.0871	1.1963	1.2374	2.6131	26.5251	677.254
975	97500201	97508305	0.6322	1	2.0871	0.147	1.2374	2.0787	26.8236	679.494
975	97500067	97508343	-1.3239	2	-0.1998	-0.569	1.2374	2.6131	143.903	513.784
975	97500294	97508355	1.1449	1	2.0871	1.7411	1.2374	2.0787	25.4695	670.11
975	97500118	97508390	-0.113	1	0.3812	1.243	1.2374	2.0787	57.4343	441.101
975	97500300	97508415	-0.5579	1	1.4931	0.9269	1.2374	1.0781	260.504	633.37
975	97500236	97508443	-0.1699	1	2.0871	1.7411	1.2374	2.6131	29.8253	513.141
975	97500060	97508454	0.5588	1	2.0871	1.1963	1.2374	1.0781	25.2619	729.343
975	97500122	97508476	0.9806	1	0.4764	-0.2139	1.2374	1.3468	171.142	688.962
975	97500300	97508494	-1.1649	1	2.0871	1.7411	1.2374	2.0787	260.504	444.32
975	97500319	97508572	-0.9079	2	0.5102	0.2621	1.2374	2.6131	116.007	597.824
975	97500316	97508579	-0.078	1	0.2719	1.1963	1.2374	2.6131	24.2361	698.008
975	97500122	97508592	1.071	2	2.0871	1.7411	1.2374	1.0781	171.142	641.784
975	97500348	97508595	-0.0373	2	0.7551	0.2621	1.2374	1.7513	26.5468	593.332
975	97500359	97508603	-1.5787	1	1.0419	-0.6723	1.2374	2.0787	92.9918	613.904
975	97500197	97508607	-1.5477	1	2.0871	1.1963	1.2374	0.5046	167.253	516.481
975	97500042	97508628	-1.4335	2	1.4931	0.9269	1.2374	1.5482	90.4541	687.481
975	97500286	97508633	-0.3616	2	0.4072	-0.9827	1.2374	1.0123	496.405	599.728
975	97500038	97508703	-0.3032	2	-1.2261	-0.6723	1.2374	2.0787	372.369	557.794
975	97500314	97508722	0.4974	1	2.0871	0.2621	1.2374	2.0787	179.214	714.308
975	97500182	97508786	-0.6533	1	2.0871	1.7411	1.2374	2.6131	144.989	594.846
975	97500308	97508793	0.985	1	2.0871	0.9269	1.2374	1.2316	152.917	680.452
975	97500206	97508848	-1.5795	1	1.3517	0.9269	1.2374	2.6131	13.5615	505.624
975	97500069	97508873	-0.897	2	0.7551	-1.4829	1.2374	1.5482	25.0505	564.847
975	97500356	97508876	-1.0942	2	2.0871	1.7411	1.2374	2.6131	300.094	397.841
975	97500160	97508902	0.1697	1	2.0871	0.2621	1.2374	2.0787	418.311	523.842
975	97500311	97508906	-1.6637	1	2.0871	0.147	1.2374	1.7513	176.146	632.336
975	97500035	97508923	1.0357	2	1.5391	0.9269	1.2374	1.7513	27.6372	546.204
975	97500357	97508945	0.3264	1	2.0871	1.7411	1.2374	2.6131	23.546	633.041
975	97500279	97508975	-0.7587	1	1.4931	0.9269	1.2374	2.6131	169.102	662.568
975	97500338	97508980	0.1515	1	2.0871	0.2621	1.2374	1.3052	155.089	618.489
975	97500278	97508993	1.5725	1	-1.037	0.9269	1.2374	1.2316	73.7502	501.421
975	97500130	97509029	1.1141	1	2.0871	1.7411	1.2374	2.6131	27.5491	599.294
975	97500341	97509060	0.8406	1	2.0871	0.8679	1.2374	2.6131	156.226	456.778
975	97500119	97509086	-1.228	1	0.7904	0.2621	1.2374	2.0787	25.0987	579.952
975	97500130	97509100	0.2895	2	0.2464	0.2621	1.2374	1.7513	29.7946	613.767
975	97500021	97509113	-1.6569	2	-0.62	-0.3121	1.2374	2.6131	25.0553	536.412
975	97500338	97509115	-0.5623	2	-0.0716	1.1963	1.2374	1.3052	155.089	541.549
975	97500060	97509119	1.3334	2	2.0871	0.2621	1.2374	1.5482	25.2619	773.193
975	97500156	97509139	0.5164	1	-0.6537	-0.6723	1.2374	2.0787	77.7277	624.585
975	97500096	97509149	-1.0007	2	2.0871	-0.267	1.2374	0.9271	91.3668	471.769
975	97500159	97509154	-1.104	2	2.0871	0.2621	1.2374	1.7513	130.978	545.423
975	97500351	97509164	0.6549	1	-0.0999	0.8126	1.2374	2.0787	88.0366	600.169
975	97500107	97509198	1.0755	1	1.4931	1.348	1.2374	1.5482	25.7762	774.69
975	97500328	97509210	-0.575	2	2.0871	1.7411	1.2374	2.6131	28.369	437.589
975	97500225	97509265	-0.2989	2	0.5135	0.147	1.2374	2.0787	163.116	640.726
975	97500295	97509287	0.0989	1	2.0871	-0.9827	1.2374	2.6131	76.5875	696.7
975	97500219	97509314	-0.8665	2	2.0871	0.2621	1.2374	1.2586	24.3872	375.539
975	97500337	97509317	0.6047	1	-0.62	0.2621	1.2374	0.8628	24.6032	588.396
975	97500319	97509328	-0.6679	1	0.5102	0.2621	1.2374	1.5482	120.199	606.732
975	97500222	97509359	0.2039	1	1.1884	0.2621	1.2374	2.0787	28.9275	633.172
975	97500156	97509371	-0.3257	2	2.0871	0.2621	1.2374	1.0781	77.7277	619.907
975	97500095	97509398	-0.783	2	2.0871	1.7411	1.2374	2.6131	28.7821	494.389
975	97500335	97509403	-1.3455	1	0.5102	-0.6723	1.2374	2.6131	26.8521	556.032
975	97500080	97509404	1.0328	2	0.5102	0.2621	1.2374	0.8628	174.955	764.355
975	97500358	97509419	0.5055	1	0.6118	0.9269	1.2374	2.6131	25.8101	650.055
975	97500183	97509443	0.1854	1	2.0871	0.8126	1.2374	1.2316	28.5922	609.212
975	97500126	97509495	-2.13	2	-1.037	-0.6723	1.2374	2.0787	186.271	608.084
975	97500024	97509543	1.673	2	0.5102	0.147	1.2374	2.0787	25.9243	547.799
975	97500294	97509554	0.5099	2	2.0871	1.7411	1.2374	2.6131	25.4695	681.706
975	97500180	97509568	-0.5755	2	1.1884	0.9269	1.2374	2.0787	27.1356	557.617
975	97500072	97509572	-0.8159	2	-2.3003	0.6367	1.2374	1.2316	81.7453	572.364
975	97500036	97509581	0.8492	1	1.4931	0.147	1.2374	1.0123	24.042	614.623
975	97500116	97509593	0.2914	2	-2.3003	-2.1464	1.2374	2.6131	27.4891	468.186
975	97500325	97509636	0.499	1	0.5102	0.2621	1.2374	2.0787	27.7359	567.234
975	97500179	97509680	-1.4348	1	2.0871	1.7411	1.2374	2.6131	95.5734	467.008
975	97500224	97509696	-1.4152	2	2.0871	1.348	1.2374	1.6946	27.7925	577.684
975	97500334	97509699	0.6084	1	2.0871	1.7411	1.2374	2.0787	21.6622	545.519
975	97500112	97509712	0.925	1	2.0871	-0.3121	1.2374	0.8628	21.975	620.101
975	97500270	97509714	-1.3045	2	1.5391	0.2621	1.2374	1.2316	172.973	442.307
975	97500326	97509737	1.1666	2	2.0871	0.2621	1.2374	1.5482	27.8653	682.764
975	97500243	97509738	0.859	1	1.4931	-0.6723	1.2374	2.6131	23.9195	693.213
975	97500358	97509764	0.839	2	0.5102	-0.3121	1.2374	1.5482	25.8101	627.204
975	97500118	97509769	-0.8082	1	0.7551	0.2621	1.2374	2.6131	57.4343	555.876
975	97500105	97509774	1.1186	1	2.0871	0.9269	1.2374	2.6131	24.0688	742.069
975	97500321	97509800	-1.7459	2	0.0205	-0.3121	1.2374	2.0787	135.641	569.855
975	97500151	97509802	-0.9067	1	2.0871	1.7411	1.2374	1.9404	22.5912	530.941
975	97500222	97509827	0.4887	2	2.0871	0.2621	1.2374	1.5998	28.9275	539.531
975	97500167	97509834	-1.7264	1	2.0871	0.9269	1.2374	1.2374	20.5735	503.146
975	97500339	97509838	-0.434	1	2.0871	0.7522	1.2374	2.6131	24.6014	594.183
975	97500050	97509867	0.3489	1	0.1494	0.2621	1.2374	2.0787	28.4141	582.805
975	97500336	97509893	1.0179	2	0.6521	1.348	1.2374	1.5482	23.5221	683.744
975	97500302	97509900	0.2634	2	0.6521	1.7411	1.2374	2.6131	181.65	757.011
975	97500297	97509912	0.3472	1	1.4882	1.1963	1.2374	1.5806	175.896	581.712
975	97500184	97509936	-1.5635	1	-0.62	-0.9827	1.2374	1.6946	177.053	537.58
975	97500089	97509945	0.662	2	0.5135	1.7411	1.2374	1.7513	59.1359	653.33
975	97500293	97509952	-0.3489	1	1.1847	0.9269	1.2374	1.7513	25.0913	510.611
975	97500255	97509995	1.0619	2	2.0871	-0.9827	1.2374	1.1973	22.8468	680.512
975	97500141	97510006	-0.0085	2	2.0871	-1.3539	1.2374	2.6131	25.6892	639.855
975	97500245	97510055	0.8627	1	1.5391	1.7411	1.2374	2.0787	26.2233	591.837
975	97500228	97510114	0.4784	2	0.5102	0.2621	1.2374	1.6763	27.7744	527.183
975	97500337	97510133	0.4987	1	2.0871	-0.9827	1.2374	2.6131	24.6032	592.484
975	97500312	97510173	-1.1551	2	0.2751	0.2621	1.2374	1.7513	189.377	594
975	97500025	97510176	-0.9716	1	1.5391	0.2621	1.2374	2.0787	77.8628	489.862
975	97500254	97510195	0.9854	2	2.0871	1.7411	1.2374	1.2586	30.439	633.217
975	97500015	97510220	0.2058	1	2.0871	1.7411	1.2374	2.6131	27.7585	654.763
975	97500324	97510222	-1.5694	2	1.0419	-2.1464	1.2374	1.0781	172.008	479.916
975	97500105	97510245	0.7458	2	0.7869	-0.3121	1.2374	1.0781	24.0688	705.514
975	97500048	97510246	-1.7444	2	1.0419	1.7411	1.2374	2.6131	171.224	548.712
975	97500096	97510269	-1.3034	2	-0.2336	-0.6723	1.2374	1.7513	91.3668	499.512
975	97500201	97510290	1.1193	1	2.0871	1.7411	1.2374	2.0787	26.8236	599.842
975	97500233	97510291	-0.5843	1	1.4882	0.2621	1.2374	1.7513	27.3753	543.06
975	97500082	97510317	0.7207	1	2.0871	-0.4066	1.2374	2.0787	24.2984	747.059
975	97500244	97510358	-2.0787	2	1.4931	0.8126	1.2374	2.6131	213.682	493.652
975	97500232	97510362	-1.2178	2	0.5102	-0.6723	1.2374	1.7513	27.1013	644.807
975	97500019	97510366	-1.7675	1	2.0871	1.7411	1.2374	1.7513	135.658	519.655
975	97500139	97510385	0.6858	1	2.0871	1.7411	1.2374	2.6131	162.687	631.109
975	97500207	97510392	0.9307	2	2.0871	1.1963	1.2374	2.6131	144.165	668.079
975	97500151	97510415	0.9021	1	2.0871	1.7411	1.2374	2.0787	22.5912	676.687
975	97500304	97510434	0.9507	1	1.1884	1.348	1.2374	2.6131	26.5062	658.758
975	97500319	97510441	0.086	1	2.0871	-0.2139	1.2374	2.6131	120.199	673.017
975	97500275	97510443	-1.3173	1	0.5102	1.7411	1.2374	2.6131	175.218	533.656
975	97500254	97510455	1.0021	1	1.4931	1.1963	1.2374	2.6131	30.439	637.851
975	97500317	97510458	-0.263	1	1.5391	-0.6723	1.2374	1.5482	171.41	626.851
975	97500225	97510491	-1.5102	1	0.5102	0.2621	1.2374	1.7513	163.116	569.224
975	97500088	97510498	-0.4974	2	2.0871	1.0763	1.2374	2.6131	81.5821	628.683
975	97500061	97510556	-0.4186	1	0.6521	0.2621	1.2374	1.0781	27.5143	579.279
975	97500151	97510565	0.9621	1	2.0871	0.2621	1.2374	2.6131	22.5912	641.015
975	97500255	97510573	1.1526	1	2.0871	1.7411	1.2374	1.7513	22.8468	611.109
975	97500025	97510581	0.3241	2	2.0871	0.2621	1.2374	2.6131	77.8628	610.302
975	97500344	97510593	-0.1569	2	0.5102	-0.0193	1.2374	2.6131	79.3744	564.785
975	97500257	97510620	0.8116	1	0.6118	0.147	1.2374	2.6131	27.0778	752.796
975	97500235	97510656	0.6177	2	2.0871	1.7411	1.2374	1.5806	25.2745	681.166
975	97500189	97510664	-0.7067	2	1.5391	0.9269	1.2374	1.5482	76.1967	596.472
975	97500096	97510667	0.103	2	0.7904	0.2621	1.2374	1.3052	91.3668	475.693
975	97500200	97510670	-0.916	1	0.2751	0.8126	1.2374	1.2316	154.807	636.861
975	97500231	97510672	1.6184	2	0.1214	-0.6723	1.2374	1.3468	28.3882	564.102
975	97500151	97510693	0.6928	1	2.0871	-0.6723	1.2374	1.7513	22.5912	640.634
975	97500313	97510701	1.403	1	-2.3003	-0.6723	1.2374	1.2829	25.0327	594.86
975	97500264	97510731	-0.1028	1	0.7551	0.8126	1.2374	1.0781	166.371	572.384
975	97500201	97510732	1.0229	2	0.5102	0.2621	1.2374	1.7513	26.8236	630.113
975	97500004	97510733	0.478	2	0.5102	0.2621	1.2374	1.3052	25.4531	691.217
975	97500268	97510752	-0.4218	1	-2.3003	0.147	1.2374	1.5482	25.8313	601.023
975	97500046	97510766	-0.5253	2	0.5441	-0.6723	1.2374	1.5482	19.7752	546.248
975	97500023	97510767	-0.9294	2	-1.3019	-0.9827	1.2374	2.6131	210.731	618.895
975	97500143	97510807	-0.3084	2	0.1183	0.9759	1.2374	1.2316	176.794	608.076
975	97500160	97510832	0.8849	1	0.5102	1.348	1.2374	2.6131	418.311	547.099
975	97500172	97510867	0.896	2	0.7904	-0.9827	1.2374	1.2316	28.8416	675.484
975	97500200	97510879	0.1584	2	2.0871	1.7411	1.2374	2.6131	154.807	472.991
975	97500124	97510897	-1.1587	1	2.0871	0.2621	1.2374	2.6131	31.217	641.691
975	97500080	97510936	0.2942	1	1.4882	1.7411	1.2374	1.5482	174.955	740.906
975	97500297	97510943	-0.8367	1	0.3812	-0.9827	1.2374	2.6131	175.896	591.841
975	97500052	97510953	0.8381	1	2.0871	1.7411	1.2374	2.6131	27.3018	479.159
975	97500337	97510961	1.0911	1	0.5102	1.7411	1.2374	1.5482	24.6032	512.67
975	97500041	97510968	1.7299	1	1.4931	1.1963	1.2374	2.0787	154.393	746.143
975	97500353	97510971	0.4689	2	-0.0073	1.7411	1.2374	2.6131	28.4674	513.387
975	97500355	97510981	0.0497	2	-1.1919	-0.2139	1.2374	2.6131	167.764	584.085
975	97500336	97511029	-0.3226	2	0.5102	0.8126	1.2374	2.0787	23.5221	591.42
975	97500261	97511039	-0.6911	2	0.5102	0.9759	1.2374	2.0787	27.2183	459.667
975	97500354	97511076	-0.7287	1	0.5102	-0.569	1.2374	1.4712	25.4673	609.848
975	97500228	97511099	0.5916	2	1.0419	1.1963	1.2374	2.6131	27.7744	691.878
975	97500293	97511102	1.9838	2	1.1884	0.2621	1.2374	1.7916	25.0913	713.279
975	97500295	97511110	0.7208	1	0.5102	0.2621	1.2374	1.7513	76.5875	691.795
975	97500337	97511124	0.8828	2	2.0871	0.2621	1.2374	1.2316	24.6032	653.268
975	97500021	97511136	0.8826	2	0.5102	0.2621	1.2374	1.2316	25.0553	659.781
975	97500105	97511138	0.9891	2	2.0871	0.2621	1.2374	0.8628	24.0688	739.168
975	97500228	97511161	0.0477	2	-1.6631	-0.6723	1.2374	0.8606	27.7744	573.306
975	97500081	97511176	0.1912	2	2.0871	0.8126	1.2374	1.0387	1.4	593.771
975	97500173	97511190	0.6252	1	2.0871	0.2621	1.2374	2.6131	26.8425	740.594
975	97500041	97511207	-1.0854	1	2.0871	1.1963	1.2374	2.6131	154.393	699.583
975	97500150	97511214	0.5415	1	0.2464	0.2621	1.2374	1.01	21.9499	598.595
975	97500316	97511243	1.397	1	-0.5012	1.7411	1.2374	2.0787	24.2361	676.92
975	97500127	97511267	-2.2298	2	-0.3302	-0.9827	1.2374	2.0787	145.544	639.817
975	97500169	97511269	1.3979	2	0.5102	1.348	1.2374	1.6946	1	512.528
975	97500106	97511284	0.3737	2	2.0871	1.348	1.2374	2.6131	289.894	460.512
975	97500192	97511292	0.3174	1	1.4931	1.7411	1.2374	2.6131	26.2316	592.555
975	97500211	97511294	0.6125	2	2.0871	1.7411	1.2374	1.2586	25.5853	556.203
975	97500028	97511338	0.6391	1	0.5102	1.348	1.2374	2.0787	27.9641	689.995
975	97500291	97511368	-1.2103	1	-0.62	-0.3121	1.2374	2.0787	233.892	628.882
975	97500090	97511378	0.6192	2	0.2432	-1.036	1.2374	1.0781	113.962	618.893
975	97500287	97511386	0.782	1	0.5102	-0.569	1.2374	2.6131	24.4171	616.378
975	97500199	97511415	-2.2175	2	1.0419	1.1963	1.2374	1.9404	104.608	585.031
975	97500163	97511427	-1.6682	1	2.0871	1.7411	1.2374	1.5482	49.7097	495.88
975	97500287	97511456	0.8158	1	-0.7733	1.243	1.2374	1.1495	24.4171	733.612
975	97500360	97511480	1.1222	1	-0.3335	-0.3121	1.2374	2.6131	142.898	689.393
975	97500355	97511509	-1.4898	1	0.7586	1.7411	1.2374	1.4712	167.764	575.003
975	97500018	97511535	0.351	1	1.0383	1.7411	1.2374	2.6131	16.1273	506.688
975	97500223	97511537	-1.8304	2	-0.2336	-0.4718	1.2374	1.7513	29.5249	694.973
975	97500334	97511538	-0.0087	2	2.0871	1.7411	1.2374	1.5482	21.6622	531.315
975	97500319	97511548	0.8911	1	2.0871	-0.9827	1.2374	2.0787	120.199	632.764
975	97500161	97511591	1.0978	2	0.5102	0.8126	1.2374	0.7546	29.141	642.303
975	97500129	97511596	-0.3996	2	-1.515	-0.3121	1.2374	0.7156	144.993	527.936
975	97500240	97511604	-0.9264	2	2.0871	-1.0946	1.2374	1.5482	75.2142	659.21
975	97500173	97511630	1.0829	1	1.1884	-0.3121	1.2374	1.0781	26.8425	567.696
975	97500354	97511652	0.4009	1	1.1884	-0.3121	1.2374	2.0787	25.4673	638.977
975	97500292	97511693	-0.3987	1	-1.6631	-0.9827	1.2374	1.7513	73.9839	657.949
975	97500244	97511730	-0.6789	1	2.0871	0.8126	1.2374	0.8628	213.682	557.978
975	97500151	97511735	-1.1724	2	2.0871	1.7411	1.2374	0.428	22.5912	677.488
975	97500232	97511742	0.4771	1	2.0871	0.2621	1.2374	1.7513	25.6003	587.329
975	97500255	97511750	0.4058	1	1.4931	-0.6723	1.2374	2.0787	22.8468	668.484
975	97500115	97511751	0.6871	1	0.7551	1.7411	1.2374	1.0123	81.882	610.706
975	97500254	97511758	-0.4899	2	2.0871	0.8126	1.2374	2.6131	30.439	518.639
975	97500134	97511765	-1.2322	2	1.5391	-0.3121	1.2374	1.3752	30.0216	549.9
975	97500252	97511775	0.3204	1	1.4931	0.2621	1.2374	2.6131	166.531	580.329
975	97500279	97511832	-0.2921	1	0.7551	0.2621	1.2374	1.5482	169.102	629.155
975	97500288	97511865	-0.2344	1	2.0871	-0.267	1.2374	2.6131	223.54	663.955
975	97500241	97511870	0.7301	2	2.0871	0.8126	1.2374	1.7513	168.585	725.088
975	97500135	97511874	0.5217	1	1.1847	1.1963	1.2374	2.6131	26.1255	499.957
975	97500136	97511894	-0.1218	1	2.0871	-0.4718	1.2374	2.6131	46.9788	621.757
975	97500311	97511908	1.1936	2	0.5102	1.7411	1.2374	0.9011	183.589	607.763
975	97500008	97511941	0.0382	2	2.0871	1.7411	1.2374	2.6131	24.6321	660.379
975	97500105	97511984	0.83	2	1.0419	0.2621	1.2374	2.0787	24.0688	655.967
975	97500101	97512005	1.4158	2	1.1847	-0.6723	1.2374	1.7513	25.0803	651.223
975	97500066	97512012	0.9507	1	-0.103	1.1963	1.2374	1.3052	26.3325	515.612
975	97500111	97512014	0.0853	1	1.1847	0.1333	1.2374	1.5998	89.3103	717.729
975	97500116	97512018	0.2445	1	-2.3003	-0.3121	1.2374	1.7513	25.7939	602.06
975	97500350	97512090	0.7501	1	2.0871	-0.9827	1.2374	2.0787	28.1025	595.5
975	97500196	97512095	-0.3301	2	-2.3003	-0.569	1.2374	2.6131	61.5346	580.718
975	97500060	97512100	0.1308	2	2.0871	1.7411	1.2374	1.2316	25.2619	705.252
975	97500214	97512145	-1.5664	1	0.5102	0.2621	1.2374	2.0787	6.5511	583.842
975	97500317	97512166	0.825	1	2.0871	0.9269	1.2374	2.6131	171.41	670.387
975	97500218	97512171	0.8946	1	2.0871	-0.3121	1.2374	2.6131	172.79	744.65
975	97500307	97512192	-0.0693	1	0.5102	-0.6723	1.2374	1.5482	119.082	720.333
975	97500067	97512215	0.639	1	2.0871	-0.9827	1.2374	2.0787	137.903	711.861
975	97500138	97512224	-0.6575	1	0.2147	1.7411	1.2374	2.6131	187.099	641.895
975	97500253	97512233	-1.5424	1	2.0871	1.7411	1.2374	1.5806	25.2429	495.728
975	97500284	97512235	0.6648	1	1.1847	1.7411	1.2374	1.5482	26.5016	575.304
975	97500066	97512236	-0.7474	2	1.4931	-0.0488	1.2374	2.6131	26.3325	621.922
975	97500245	97512242	1.0148	1	0.2147	0.8126	1.2374	2.0787	26.2233	701.155
975	97500116	97512246	0.7878	2	0.3073	1.348	1.2374	0.8628	27.4891	661.1
975	97500294	97500975	0.2558	1	2.0871	0.2621	1.1971	2.0787	27.242	625.041
975	97500037	97501912	-1.4808	1	-0.0716	0.2621	1.1971	0.1372	22.6538	268.611
975	97500040	97502020	1.1405	1	1.1469	0.2621	1.1971	2.6131	5.17143	542.324
975	97500122	97502191	0.8198	2	-0.1974	0.8126	1.1971	0.308	171.142	620.888
975	97500233	97502837	0.3624	2	0.5102	0.2621	1.1971	0.8884	27.3753	612.432
975	97500009	97503463	0.5354	2	0.5102	0.7522	1.1971	1.6946	22.6244	651.645
975	97500184	97503703	-1.3054	1	0.7904	1.7411	1.1971	0.8628	185.352	557.72
975	97500233	97504877	0.2106	1	2.0871	-0.9827	1.1971	1.2316	27.3753	610.057
975	97500306	97505846	0.7346	2	0.5102	-0.0794	1.1971	1.3326	26.3172	596.084
975	97500110	97505947	0.6795	2	0.2432	1.348	1.1971	1.0781	8.57143	557.392
975	97500099	97506030	1.9914	2	-0.62	-0.4066	1.1971	1.5482	32.8369	582.876
975	97500317	97506675	0.4313	2	2.0871	1.7411	1.1971	2.6131	179.575	373.948
975	97500184	97506799	-1.5835	1	-0.0716	-0.9827	1.1971	2.6131	177.053	591.319
975	97500316	97507438	-0.1863	2	0.1494	0.2621	1.1971	2.6131	23.3319	488.892
975	97500116	97507681	0.7931	2	2.0871	-0.3121	1.1971	0.5405	27.0305	625.48
975	97500255	97507742	1.3042	2	1.3517	1.7411	1.1971	1.7916	22.8468	638.518
975	97500120	97507938	0.5251	2	1.1884	-0.3121	1.1971	1.7513	29.2845	607.248
975	97500006	97508031	0.7441	2	0.6463	1.1963	1.1971	1.7916	14.8	614.493
975	97500190	97508038	-1.1724	1	-0.2336	0.2621	1.1971	1.9003	162.822	555.1
975	97500304	97508864	-0.5019	2	2.0871	0.9269	1.1971	1.1697	25.6526	546.468
975	97500358	97509242	1.0126	1	0.5102	0.2621	1.1971	2.6131	25.8101	753.016
975	97500079	97509953	-0.1737	1	0.7904	0.2621	1.1971	1.9404	50.9124	454.402
975	97500008	97500017	1.2435	1	-0.3302	-1.4829	1.0657	1.0781	24.6321	570.077
975	97500160	97500140	-2.0768	2	0.1494	0.8126	1.0657	1.7513	440.328	456.886
975	97500124	97500676	0.8205	2	0.7551	-0.3121	1.0657	-0.2492	31.217	622.32
975	97500082	97500849	0.5411	2	0.5102	-0.3121	1.0657	0.638	24.2984	653.197
975	97500058	97501119	-0.0702	1	2.0871	1.7411	1.0657	0.7178	92.9174	471.988
975	97500283	97501254	-0.3568	2	-0.2062	1.7411	1.0657	1.2159	24.7435	462.004
975	97500203	97501417	0.8071	1	0.2464	-0.523	1.0657	2.0787	82.4689	673.117
975	97500347	97501707	0.823	2	2.0871	1.7411	1.0657	1.7916	8.70131	687.19
975	97500340	97501858	-0.8648	2	2.0871	0.2621	1.0657	1.2316	3.11385	627.527
975	97500030	97501924	0.8197	1	-1.1882	-2.1464	1.0657	-0.3875	24.6709	505.677
975	97500357	97502083	1.2343	2	2.0871	0.2621	1.0657	1.5482	23.546	641.13
975	97500078	97502376	-0.3687	2	-0.3302	-0.2139	1.0657	2.0787	27.3445	634.606
975	97500353	97502464	-1.3754	2	1.1884	1.7411	1.0657	1.0781	28.4674	485.908
975	97500169	97502508	0.4963	2	2.0871	-1.0946	1.0657	1.0364	1	600.745
975	97500256	97502566	-1.4853	2	1.3517	-2.1464	1.0657	1.7916	99.4402	633.678
975	97500119	97502698	0.6556	1	1.0419	-0.0193	1.0657	2.6131	25.0987	737.501
975	97500351	97502908	0.2814	2	2.0871	1.7411	1.0657	1.7513	88.0366	641.433
975	97500226	97502998	0.4354	2	2.0871	0.9269	1.0657	1.2316	3.02857	632.254
975	97500101	97503059	0.4332	1	0.7551	-0.523	1.0657	1.7513	25.0803	560.424
975	97500291	97503071	0.3295	2	2.0871	0.2621	1.0657	-1.2172	258.512	642.534
975	97500278	97503283	-0.1089	1	-0.62	1.7411	1.0657	0.2999	73.7502	567.573
975	97500040	97503334	2.2439	2	-0.0999	1.7411	1.0657	-0.8211	5.17143	500.802
975	97500134	97503378	-1.4512	2	0.6836	-0.7557	1.0657	0.8861	30.0216	373.993
975	97500274	97503412	-0.6003	2	1.5391	1.7411	1.0657	2.0787	28.5821	657.45
975	97500017	97503623	-0.712	2	0.2147	1.7411	1.0657	2.6131	26.2108	598.598
975	97500329	97503721	0.7916	2	2.0871	1.7411	1.0657	0.7418	25.0151	668.11
975	97500003	97503820	0.9958	2	0.5068	1.7411	1.0657	0.5572	25.0365	738.149
975	97500247	97503869	-0.4807	1	1.1506	-0.0193	1.0657	2.6574	62.7394	556.33
975	97500332	97504088	0.911	1	-0.3335	-0.569	1.0657	1.2316	9.36914	643.826
975	97500115	97504141	-0.7056	2	-0.3302	1.7411	1.0657	0.6934	81.882	678.25
975	97500166	97504196	0.7662	1	1.0383	1.7411	1.0657	1.5482	27.3978	657.052
975	97500068	97504413	0.1997	2	0.378	0.6367	1.0657	-0.2704	23.6536	458.96
975	97500018	97504441	-0.745	1	-2.3003	-1.0946	1.0657	1.7513	16.1273	428.839
975	97500271	97504552	0.619	2	1.4931	1.7411	1.0657	1.0781	26.6832	714.701
975	97500293	97504688	0.7806	2	-0.1282	-1.7389	1.0657	1.5482	25.0913	745.401
975	97500132	97504842	0.7317	2	0.8945	-1.4829	1.0657	1.1042	29.0141	642.234
975	97500310	97505204	-0.8233	2	-0.3644	-0.6723	1.0657	0.6523	117.234	700.702
975	97500060	97505317	0.413	2	0.8629	1.7411	1.0657	2.0787	25.2619	710.906
975	97500292	97505444	-1.9256	2	-0.5864	-2.1464	1.0657	0.8628	73.9839	570.716
975	97500092	97505514	-0.5378	2	1.1884	0.8126	1.0657	1.5998	25.7373	524.99
975	97500033	97505711	0.7205	2	1.0419	0.2621	1.0657	1.7513	27.3225	643.124
975	97500262	97505797	-2.0104	2	-0.62	0.2621	1.0657	-0.1119	27.0978	380.153
975	97500278	97505938	0.6038	2	0.5102	-0.569	1.0657	1.5482	73.7502	705.42
975	97500197	97506046	-2.5711	1	0.5102	-0.9827	1.0657	0.8628	167.253	545.954
[truncated: 10,059 more rows]
